# Supplementary material for: Transcriptome Profiling of Two Ornamental and Medicinal Papaver Herbs
Source: Int J Mol Sci. 2018 Oct 16;19(10):3192. doi: 10.3390/ijms19103192 (PMC6213990; doi:10.3390/ijms19103192)
Supplement: Supplementary file 1 [file ijms-19-03192-s001.zip]

Archive with 1 entries (1 files):
- ijms-333317-supplementary.xlsx
