# Supplementary material for: Transcriptome Profiling of Two Ornamental and Medicinal Papaver Herbs
Source: Int J Mol Sci. 2018 Oct 16;19(10):3192. doi: 10.3390/ijms19103192 (PMC6213990; doi:10.3390/ijms19103192)
Supplement: Supplementary file 1 [file ijms-19-03192-s001.zip › ijms-333317-supplementary.xlsx]

## Sheet: DGE Transcripts
	K-Means clustering			TPM																								Fold Change						Pvalue						Annotations
Transcript ID	RS_cluster	NW_cluster	Common_cluster	RS_30_1	RS_30_2	RS_30_3	RS_60_1	RS_60_2	RS_60_3	RS_90_1	RS_90_2	RS_90_3	NW_30_1	NW_30_2	NW_30_3	NW_60_1	NW_60_2	NW_60_3	NW_90_1	NW_90_2	NW_90_3	RS_30	RS_60	RS_90	NW_30	NW_60	NW_90	RS_60_vs_RS_30	RS_90_vs_RS_60	RS_90_vs_RS_30	NW_60_vs_NW_30	NW_90_vs_NW_60	NW_90_vs_NW_30	RS_60_vs_RS_30.1	RS_90_vs_RS_60.1	RS_90_vs_RS_30.1	NW_60_vs_NW_30.1	NW_90_vs_NW_60.1	NW_90_vs_NW_30.1	Description	evalue	similarity	GOID	GOTerm	E.C.number	KEGG.Map	KEGG Ortholog (Only for Secondary metabolites)	Enzyme.name
PPNISO0070760		Cluster 1		0	0	0.06	0.04	0	0	0	0	0	1.07	0.72	2.32	14.78	7.13	4.39	1.95	2.67	6.17	0	0.01	0	1.75	3.64	2.49	-0.45	-7.37	-7.78	2.75	-1.43	1.32	1	1	1	0	0.038	0.212	ADH_zinc_N domain-containing ADH_N domain-containing	2.46e-126	83.7	F:GO:0008270; C:GO:0016020; P:GO:0055114; F:GO:0004022	F:zinc ion binding; C:membrane; P:oxidation-reduction process; F:alcohol dehydrogenase (NAD) activity	EC:1.1.1.1			Alcohol dehydrogenase
PPNISO0023317		Cluster 1		0	0	0.07	0.07	0.03	0.17	0.15	0	0.02	0.42	0.59	1.08	5.6	2.58	1.13	0.99	1.68	3.49	0.01	0.07	0.04	1.38	2.5	2	2.18	-0.9	1.27	2.15	-0.71	1.45	1	1	1	0.007	0.829	0.196	S-(hydroxymethyl)glutathione dehydrogenase	5.87e-175	90.65	F:GO:0008270; P:GO:0055114; F:GO:0004022	F:zinc ion binding; P:oxidation-reduction process; F:alcohol dehydrogenase (NAD) activity	EC:1.1.1.1			Alcohol dehydrogenase
PPNISO0020761	Cluster 3			2.27	0.6	2.15	0.05	0.13	0	0.17	0.2	0.1	0	0	0	0	0	0	0.04	0	0	0.68	0.07	0.13	0.01	0	0.25	-4.05	0.41	-3.62	0.17	6.82	7	0.023	1	0.004	1	1	1	Tubulin beta chain	0	93.1	F:GO:0005525; C:GO:0005737; F:GO:0046872; F:GO:0003924; C:GO:0016021; F:GO:0003938; F:GO:0005200; P:GO:0055114; P:GO:0006177; C:GO:0005874; P:GO:0007017	F:GTP binding; C:cytoplasm; F:metal ion binding; F:GTPase activity; C:integral component of membrane; F:IMP dehydrogenase activity; F:structural constituent of cytoskeleton; P:oxidation-reduction process; P:GMP biosynthetic process; C:microtubule; P:microtubule-based process	EC:1.1.1.205; EC:3.6.1.15			IMP dehydrogenase; Nucleoside-triphosphate phosphatase
PORISO0035879	Cluster 4	Cluster 3	Cluster 1	3.56	3.29	7.46	79.68	11.13	55.68	15.4	11.86	6.44	32.81	54.35	106.18	307.08	449.93	173.05	376.27	279.7	278.9	1.92	5.08	2.89	6.22	8.64	8.54	3.29	-2.35	0.95	2.27	-0.09	2.17	0.001	0.092	0.772	0	1	0	Phosphate-induced 1	1.2e-171	73.5
PPNISO0026049		Cluster 6		0	0	0	0	0.24	0	0	0	0	102.24	65.69	81.74	16.86	9.18	0.63	134.12	29.61	78.93	0	0.1	0	6.72	3.23	6.31	6.93	-10.01	-3.04	-3.24	3.15	-0.08	0.794	0.814	1	0	0.001	1	Tubulin beta chain	6.14e-163	96.1	F:GO:0005525; C:GO:0005737; F:GO:0046872; F:GO:0003924; C:GO:0016021; F:GO:0003938; F:GO:0005200; P:GO:0055114; P:GO:0006177; C:GO:0005874; P:GO:0007017	F:GTP binding; C:cytoplasm; F:metal ion binding; F:GTPase activity; C:integral component of membrane; F:IMP dehydrogenase activity; F:structural constituent of cytoskeleton; P:oxidation-reduction process; P:GMP biosynthetic process; C:microtubule; P:microtubule-based process	EC:1.1.1.205; EC:3.6.1.15			IMP dehydrogenase; Nucleoside-triphosphate phosphatase
PPNISO0033413		Cluster 6		0	0	0	0	0	0	0	0	0	10.1	9.35	8.91	2.33	0.64	0.17	7.64	7.78	4.67	0	0	0	3.74	1.57	3.23	-0.01	0.04	0.03	-3.18	2.64	-0.53	1	1	1	0	0.002	0.939	Tubulin beta chain	7.46e-12	87.55	F:GO:0005525; C:GO:0005737; F:GO:0046872; F:GO:0003924; C:GO:0016021; F:GO:0003938; F:GO:0005200; P:GO:0055114; P:GO:0006177; C:GO:0005874; P:GO:0007017	F:GTP binding; C:cytoplasm; F:metal ion binding; F:GTPase activity; C:integral component of membrane; F:IMP dehydrogenase activity; F:structural constituent of cytoskeleton; P:oxidation-reduction process; P:GMP biosynthetic process; C:microtubule; P:microtubule-based process	EC:1.1.1.205; EC:3.6.1.15			IMP dehydrogenase; Nucleoside-triphosphate phosphatase
PPNISO0056514		Cluster 3		0.27	0	0	0	0.03	0	0	0	0	1.81	3.95	10.31	30.49	40.99	21.46	11.48	10.53	36.92	0.03	0	0	2.9	5.3	4.37	-1.87	-7.71	-9.54	2.56	-0.84	1.72	1	1	0.648	0	0.324	0.084	Tubulin beta chain	0	82.25	F:GO:0005525; C:GO:0005737; F:GO:0046872; F:GO:0003924; C:GO:0016021; F:GO:0003938; F:GO:0005200; P:GO:0055114; P:GO:0006177; C:GO:0005874; P:GO:0007017	F:GTP binding; C:cytoplasm; F:metal ion binding; F:GTPase activity; C:integral component of membrane; F:IMP dehydrogenase activity; F:structural constituent of cytoskeleton; P:oxidation-reduction process; P:GMP biosynthetic process; C:microtubule; P:microtubule-based process	EC:1.1.1.205; EC:3.6.1.15			IMP dehydrogenase; Nucleoside-triphosphate phosphatase
PORISO0086168		Cluster 6		0.04	0	0	0	0.02	0	0	0	0	9.92	5.13	8.43	3.8	5.94	0.46	12.81	10.12	19.67	0	0	0	3.47	2.44	4.12	-0.1	-7.81	-7.88	-1.21	2.06	0.86	1	1	1	0.2	0.005	0.155	UDP-glucose 6-dehydrogenase	0	89.75	F:GO:0051287; F:GO:0003979; P:GO:0055114	F:NAD binding; F:UDP-glucose 6-dehydrogenase activity; P:oxidation-reduction process	EC:1.1.1.22			UDP-glucose 6-dehydrogenase
PSIISO0033911	Cluster 1			1.82	7.83	7.44	0.06	12.4	0	0.06	0.44	0.53	0	0	0	0	0	0	0	0	0	2.07	1.4	0.22	0.01	0	0.01	0.33	-4.77	-4.41	0.17	0.18	0.36	1	0.339	0.002	1	1	1	1,2-dehydroreticuline reductase	0	76.3	F:GO:0047036; C:GO:0005829; P:GO:0055114	F:codeinone reductase (NADPH) activity; C:cytosol; P:oxidation-reduction process	EC:1.1.1.247			Codeinone reductase (NADPH)
PSIISO0018644	Cluster 5			1.37	0	34.74	1.53	20.61	2.54	0.38	0.07	0	0.08	0.04	0.12	0	0.07	0	0	0	0.08	1.76	2.13	0.09	0.81	0.27	0.27	0.48	-6.99	-6.51	-1.82	0.19	-1.62	1	0.002	0.031	1	1	1	Aldo keto reductase	7.65e-136	73.5	C:GO:0005737; F:GO:0047036	C:cytoplasm; F:codeinone reductase (NADPH) activity	EC:1.1.1.247	map00930, map01130, map01220	K00002	Codeinone reductase (NADPH)
PPRISO0023122		Cluster 6		3.89	0.64	5.47	2	0.45	1.21	0.25	0.75	0.68	1.08	0.38	0.44	0	0.07	0	0.08	0.16	0.24	1.31	0.6	0.31	1.29	0.27	0.91	-1.31	-1.35	-2.64	-4.81	2.89	-1.92	0.84	0.942	0.085	0	0.234	0.065	Aldo keto reductase	7.89e-150	71.35	F:GO:0047036; P:GO:0055114	F:codeinone reductase (NADPH) activity; P:oxidation-reduction process	EC:1.1.1.247			Codeinone reductase (NADPH)
PSIISO0007534		Cluster 1		21.97	27.69	31.05	46.32	47.91	38.68	79.74	62.6	55.04	0.31	0.34	0.3	1.06	1.42	1.44	0.5	1.31	0.69	4.54	5.24	5.66	1.08	1.92	1.43	0.96	-0.04	0.93	2.22	-0.85	1.38	0.925	1	0.604	0.001	0.592	0.29	Aldo keto reductase	0	72.2	F:GO:0047036; P:GO:0055114	F:codeinone reductase (NADPH) activity; P:oxidation-reduction process	EC:1.1.1.247			Codeinone reductase (NADPH)
PORISO0036800	Cluster 3			0.58	1.14	0.56	0.03	0.04	0.03	0.13	0.03	0.03	53.22	52.03	61.2	68.39	70.83	69.38	71.04	68.36	60.18	0.4	0.03	0.06	6.15	6.46	6.25	-4.22	0.09	-4.13	0.5	-0.27	0.23	0.016	1	0.008	0.639	1	1	1-deoxy-D-xylulose 5-phosphate reductoisomerase	0	88.71	F:GO:0030604; F:GO:0046872; F:GO:0070402; P:GO:0055114; P:GO:0008299	F:1-deoxy-D-xylulose-5-phosphate reductoisomerase activity; F:metal ion binding; F:NADPH binding; P:oxidation-reduction process; P:isoprenoid biosynthetic process	EC:1.1.1.267	map01130, map00900	K00099	1-deoxy-D-xylulose-5-phosphate reductoisomerase
PSIISO0011804		Cluster 1		17.14	1.81	7.41	2.88	10.36	2.69	5.01	2.39	2.6	0.24	0.04	0.04	0.64	0.56	0.87	0.09	0.43	0.09	2.45	2.04	1.26	0.83	1.52	0.95	0.04	-1.62	-1.56	3.07	-1.96	1.11	1	0.833	0.429	0.003	0.077	1	S-(hydroxymethyl)glutathione dehydrogenase	3.09e-94	77.6	F:GO:0008270; F:GO:0051903; P:GO:0006069	F:zinc ion binding; F:S-(hydroxymethyl)glutathione dehydrogenase activity; P:ethanol oxidation	EC:1.1.1.284			S-(hydroxymethyl)glutathione dehydrogenase
PORISO0077972		Cluster 2		0	0.01	0	0	0	0	0.1	0	0	0.83	0.46	0.16	0.46	0.01	0.24	3.86	9.08	8.27	0.01	0	0.02	1.18	1.02	3.26	-6.66	8.75	2.05	-0.71	4.66	3.96	1	1	1	1	0	0	3-hydroxy-3-methylglutaryl coenzyme A reductase	0	86.15	C:GO:0005789; C:GO:0042170; F:GO:0050661; C:GO:0031966; C:GO:0016021; P:GO:0015936; P:GO:0055114; P:GO:0008299; F:GO:0004420	C:endoplasmic reticulum membrane; C:plastid membrane; F:NADP binding; C:mitochondrial membrane; C:integral component of membrane; P:coenzyme A metabolic process; P:oxidation-reduction process; P:isoprenoid biosynthetic process; F:hydroxymethylglutaryl-CoA reductase (NADPH) activity	EC:1.1.1.34	map00900, map01130	K00021	Hydroxymethylglutaryl-CoA reductase (NADPH)
PPRISO0024607	Cluster 3			2.96	0.86	2.16	0.33	0.47	0.33	0.36	0.19	0.24	0	0	0	0	0	0	0	0	0	0.83	0.3	0.19	0.01	0	0.01	-1.95	-1.2	-3.13	0.17	0.18	0.36	0.403	1	0.007	1	1	1	peroxisomal fatty acid beta-oxidation multifunctional AIM1	1.48e-143	77.05	F:GO:0018812; P:GO:0009695; F:GO:0004300; F:GO:0008017; C:GO:0005777; C:GO:0009507; P:GO:0006635; C:GO:0009506; F:GO:0003857; P:GO:0009908; C:GO:0005618; C:GO:0016021; F:GO:0003729	F:3-hydroxyacyl-CoA dehydratase activity; P:jasmonic acid biosynthetic process; F:enoyl-CoA hydratase activity; F:microtubule binding; C:peroxisome; C:chloroplast; P:fatty acid beta-oxidation; C:plasmodesma; F:3-hydroxyacyl-CoA dehydrogenase activity; P:flower development; C:cell wall; C:integral component of membrane; F:mRNA binding	EC:1.1.1.35; EC:4.2.1.17			3-hydroxyacyl-CoA dehydrogenase; Enoyl-CoA hydratase
PPNISO0003121		Cluster 3		0	0	0.09	0	0	0	0	0	0	0	0	0	2.29	2.22	3.78	0.57	0.59	3.08	0.01	0	0	0.01	2.53	1.64	-6.75	0.04	-6.69	13.97	-1.33	12.64	1	1	1	0	0.366	0	peroxisomal fatty acid beta-oxidation multifunctional AIM1-like	3.22e-34	89.6	F:GO:0018812; P:GO:0009695; F:GO:0004300; F:GO:0008017; C:GO:0005777; C:GO:0009507; P:GO:0006635; C:GO:0009506; F:GO:0003857; P:GO:0009908; C:GO:0005618; C:GO:0016021; F:GO:0003729	F:3-hydroxyacyl-CoA dehydratase activity; P:jasmonic acid biosynthetic process; F:enoyl-CoA hydratase activity; F:microtubule binding; C:peroxisome; C:chloroplast; P:fatty acid beta-oxidation; C:plasmodesma; F:3-hydroxyacyl-CoA dehydrogenase activity; P:flower development; C:cell wall; C:integral component of membrane; F:mRNA binding	EC:1.1.1.35; EC:4.2.1.17			3-hydroxyacyl-CoA dehydrogenase; Enoyl-CoA hydratase
PPNISO0007356		Cluster 1		0	0	0	0	0.04	0	0	0	0	1.21	0.49	0.86	6.13	6.11	7.77	0.31	0.49	5.34	0	0.01	0	1.45	3.42	1.73	6.94	-6.94	0.03	3.23	-2.04	1.2	1	1	1	0	0.104	0.938	peroxisomal fatty acid beta-oxidation multifunctional AIM1	3.93e-106	87.65	F:GO:0018812; P:GO:0009695; F:GO:0004300; F:GO:0008017; C:GO:0005777; C:GO:0009507; P:GO:0006635; C:GO:0009506; F:GO:0003857; P:GO:0009908; C:GO:0005618; C:GO:0016021; F:GO:0003729	F:3-hydroxyacyl-CoA dehydratase activity; P:jasmonic acid biosynthetic process; F:enoyl-CoA hydratase activity; F:microtubule binding; C:peroxisome; C:chloroplast; P:fatty acid beta-oxidation; C:plasmodesma; F:3-hydroxyacyl-CoA dehydrogenase activity; P:flower development; C:cell wall; C:integral component of membrane; F:mRNA binding	EC:1.1.1.35; EC:4.2.1.17			3-hydroxyacyl-CoA dehydrogenase; Enoyl-CoA hydratase
PPNISO0007810		Cluster 1		0	0	0	0	0	0.08	0	0.16	0.07	0.12	0	0.3	0.97	1.21	0.79	0.14	0.5	0.38	0	0.02	0.08	0.64	1.71	1.07	6.63	1.62	8.25	2.92	-1.72	1.2	1	1	0.975	0.002	0.082	1	peroxisomal fatty acid beta-oxidation multifunctional AIM1-like	5.07e-59	89.2	F:GO:0018812; P:GO:0009695; F:GO:0004300; F:GO:0008017; C:GO:0005777; C:GO:0009507; P:GO:0006635; C:GO:0009506; F:GO:0003857; P:GO:0009908; C:GO:0005618; C:GO:0016021; F:GO:0003729	F:3-hydroxyacyl-CoA dehydratase activity; P:jasmonic acid biosynthetic process; F:enoyl-CoA hydratase activity; F:microtubule binding; C:peroxisome; C:chloroplast; P:fatty acid beta-oxidation; C:plasmodesma; F:3-hydroxyacyl-CoA dehydrogenase activity; P:flower development; C:cell wall; C:integral component of membrane; F:mRNA binding	EC:1.1.1.35; EC:4.2.1.17			3-hydroxyacyl-CoA dehydrogenase; Enoyl-CoA hydratase
PPNISO0025226		Cluster 3		0.02	0	0	0	0	0	0	0	0	0	0	0	4.93	5.24	4.29	1.5	0.29	4.89	0	0	0	0.01	3.08	1.9	-6.31	0.04	-6.26	16.29	-1.39	14.91	1	1	1	0	0.233	0	peroxisomal fatty acid beta-oxidation multifunctional AIM1	0	85.65	F:GO:0018812; P:GO:0009695; F:GO:0004300; F:GO:0008017; C:GO:0005777; C:GO:0009507; P:GO:0006635; C:GO:0009506; F:GO:0003857; P:GO:0009908; C:GO:0005618; C:GO:0016021; F:GO:0003729	F:3-hydroxyacyl-CoA dehydratase activity; P:jasmonic acid biosynthetic process; F:enoyl-CoA hydratase activity; F:microtubule binding; C:peroxisome; C:chloroplast; P:fatty acid beta-oxidation; C:plasmodesma; F:3-hydroxyacyl-CoA dehydrogenase activity; P:flower development; C:cell wall; C:integral component of membrane; F:mRNA binding	EC:1.1.1.35; EC:4.2.1.17			3-hydroxyacyl-CoA dehydrogenase; Enoyl-CoA hydratase
PPNISO0070537		Cluster 3		0	0	0	0	0	0	0	0	0	0.89	0.44	0	2.36	2.93	1.96	1.98	1.28	4.02	0	0	0	0.89	2.41	2.15	-0.01	0.04	0.03	2.7	-0.2	2.51	1	1	1	0.008	1	0.047	peroxisomal fatty acid beta-oxidation multifunctional AIM1	0	88.55	F:GO:0018812; P:GO:0009695; F:GO:0004300; F:GO:0008017; C:GO:0005777; C:GO:0009507; P:GO:0006635; C:GO:0009506; F:GO:0003857; P:GO:0009908; C:GO:0005618; C:GO:0016021; F:GO:0003729	F:3-hydroxyacyl-CoA dehydratase activity; P:jasmonic acid biosynthetic process; F:enoyl-CoA hydratase activity; F:microtubule binding; C:peroxisome; C:chloroplast; P:fatty acid beta-oxidation; C:plasmodesma; F:3-hydroxyacyl-CoA dehydrogenase activity; P:flower development; C:cell wall; C:integral component of membrane; F:mRNA binding	EC:1.1.1.35; EC:4.2.1.17			3-hydroxyacyl-CoA dehydrogenase; Enoyl-CoA hydratase
PPNISO0082175		Cluster 1		0	0.06	0	0	0	0	0	0.1	0	0	0.1	0.44	4.15	5.62	1.37	0.31	0.12	2.19	0.03	0	0.04	0.68	2.69	1.33	-9.16	9.1	-0.06	4.27	-2.23	2.04	0.944	1	1	0	0.037	0.583	peroxisomal fatty acid beta-oxidation multifunctional AIM1	0	84.7	F:GO:0018812; P:GO:0009695; F:GO:0004300; F:GO:0008017; C:GO:0005777; C:GO:0009507; P:GO:0006635; C:GO:0009506; F:GO:0003857; P:GO:0009908; C:GO:0005618; C:GO:0016021; F:GO:0003729	F:3-hydroxyacyl-CoA dehydratase activity; P:jasmonic acid biosynthetic process; F:enoyl-CoA hydratase activity; F:microtubule binding; C:peroxisome; C:chloroplast; P:fatty acid beta-oxidation; C:plasmodesma; F:3-hydroxyacyl-CoA dehydrogenase activity; P:flower development; C:cell wall; C:integral component of membrane; F:mRNA binding	EC:1.1.1.35; EC:4.2.1.17			3-hydroxyacyl-CoA dehydrogenase; Enoyl-CoA hydratase
PPNISO0096061		Cluster 1		0.39	0	0.32	0.05	0	0	0	0	0	0	1.7	5.24	19.15	12.53	2.95	3.07	0.8	1.93	0.08	0.02	0	1.74	3.84	1.96	-3.81	-8.31	-12.07	2.22	-2.66	-0.43	0.55	1	0.041	0.247	0	1	peroxisomal fatty acid beta-oxidation multifunctional AIM1	0	87.2	F:GO:0018812; P:GO:0009695; F:GO:0004300; F:GO:0008017; C:GO:0005777; C:GO:0009507; P:GO:0006635; C:GO:0009506; F:GO:0003857; P:GO:0009908; C:GO:0005618; C:GO:0016021; F:GO:0003729	F:3-hydroxyacyl-CoA dehydratase activity; P:jasmonic acid biosynthetic process; F:enoyl-CoA hydratase activity; F:microtubule binding; C:peroxisome; C:chloroplast; P:fatty acid beta-oxidation; C:plasmodesma; F:3-hydroxyacyl-CoA dehydrogenase activity; P:flower development; C:cell wall; C:integral component of membrane; F:mRNA binding	EC:1.1.1.35; EC:4.2.1.17			3-hydroxyacyl-CoA dehydrogenase; Enoyl-CoA hydratase
PPNISO0026183	Cluster 1			5.98	9.14	3.93	0.75	2.51	0.47	0.47	0.65	1.3	279.02	175.98	194.89	190.02	206.89	175.21	126.58	124.44	139.52	2.32	0.91	0.4	8.02	7.94	7.22	-1.87	-1.52	-3.38	0.01	-0.75	-0.74	0.612	1	0.008	1	0.158	0.156	Malate dehydrogenase	9.41e-175	74.85	P:GO:0005975; F:GO:0030060; P:GO:0006108; P:GO:0006099	P:carbohydrate metabolic process; F:L-malate dehydrogenase activity; P:malate metabolic process; P:tricarboxylic acid cycle	EC:1.1.1.37			Malate dehydrogenase
PSIISO0011511	Cluster 3			62.93	27.89	46.54	4.77	13.25	2.69	4.3	5.13	5.57	0.04	0	0.04	0.07	0	0	0	0	0	5.26	2.36	1.82	0.49	0.26	0.01	-2.07	-1.37	-3.42	-0.02	-7.46	-7.48	0.321	0.964	0	1	1	1	Malate dehydrogenase	2.49e-153	69	P:GO:0005975; F:GO:0030060; P:GO:0006108; P:GO:0006099	P:carbohydrate metabolic process; F:L-malate dehydrogenase activity; P:malate metabolic process; P:tricarboxylic acid cycle	EC:1.1.1.37			Malate dehydrogenase
PSIISO0039652		Cluster 8		5.91	3.35	5.34	7.93	3.31	4.13	2.7	1.31	1.54	2.25	0.91	0.72	0.15	0.51	0.09	0.16	0.2	0.11	1.99	2.17	0.73	1.68	1.04	0.91	0.22	-1.91	-1.68	-2.27	-0.67	-2.94	1	0.343	0.207	0.004	1	0	Malate dehydrogenase	0	74.6	P:GO:0005975; F:GO:0030060; P:GO:0006108; P:GO:0006099	P:carbohydrate metabolic process; F:L-malate dehydrogenase activity; P:malate metabolic process; P:tricarboxylic acid cycle	EC:1.1.1.37			Malate dehydrogenase
PPNISO0070451		Cluster 6		0	0	0	0	0	0	0	0.04	0.02	1.88	0.4	0.87	0.16	0.29	0.24	0.94	0.9	1.5	0	0	0.03	1.52	1.08	1.61	-0.01	7.96	7.95	-1.87	2.03	0.16	1	1	1	0.024	0.002	1	Malic enzyme	0	87.1	P:GO:0006108; F:GO:0046872; F:GO:0051287; F:GO:0004471; P:GO:0055114	P:malate metabolic process; F:metal ion binding; F:NAD binding; F:malate dehydrogenase (decarboxylating) (NAD+) activity; P:oxidation-reduction process	EC:1.1.1.38; EC:1.1.1.39			Malate dehydrogenase (oxaloacetate-decarboxylating); Malate dehydrogenase (decarboxylating)
PORISO0048323		Cluster 1		0	0	0	0.03	0	0	0	0	0	0.08	0.21	0.14	12.52	14.44	10.17	3.04	0.02	13.12	0	0.01	0	0.9	4.15	2.35	6.93	-6.92	0.03	6.5	-1.47	5.04	1	1	1	0	0.598	0.001	Isocitrate dehydrogenase	0	66.7	F:GO:0000287; F:GO:0004449; F:GO:0051287; C:GO:0005739; P:GO:0006099	F:magnesium ion binding; F:isocitrate dehydrogenase (NAD+) activity; F:NAD binding; C:mitochondrion; P:tricarboxylic acid cycle	EC:1.1.1.41			Isocitrate dehydrogenase (NAD(+))
PORISO0062558	Cluster 5			0	3.26	0.37	3.56	1.71	0.37	0	0	0	44.2	23.12	27.57	26.53	21.65	18.8	17.46	1	21.65	0.7	1.08	0	5.31	4.89	3.56	0.46	-15.31	-14.83	-0.29	-1	-1.28	1	0	0.004	1	0.605	0.42	Glucose-6-phosphate 1-dehydrogenase	0	78.2	F:GO:0050661; P:GO:0006098; P:GO:0055114; P:GO:0006006; F:GO:0004345	F:NADP binding; P:pentose-phosphate shunt; P:oxidation-reduction process; P:glucose metabolic process; F:glucose-6-phosphate dehydrogenase activity	EC:1.1.1.49			Glucose-6-phosphate dehydrogenase (NADP(+))
PORISO0073676		Cluster 7		0	0	0	0	0	0	0	0	0	5.33	3.92	4.18	8.11	7.94	5.63	1.25	1.39	1.95	0	0	0	2.86	3.52	1.83	-0.01	0.04	0.03	0.85	-2.41	-1.56	1	1	1	0.107	0	0.001	Glucose-6-phosphate 1-dehydrogenase	0	83.7	C:GO:0009507; F:GO:0050661; P:GO:0006098; C:GO:0016021; P:GO:0055114; P:GO:0006006; F:GO:0004345	C:chloroplast; F:NADP binding; P:pentose-phosphate shunt; C:integral component of membrane; P:oxidation-reduction process; P:glucose metabolic process; F:glucose-6-phosphate dehydrogenase activity	EC:1.1.1.49			Glucose-6-phosphate dehydrogenase (NADP(+))
PSIISO0019445		Cluster 1		2023.87	1777.27	2156.12	2265.98	2599.46	2646.35	3795.11	2192.53	2225.73	0	0	0	0.19	0.31	0.25	0	0.07	0	10.28	10.87	11.39	0.01	1.1	0.28	0.59	-0.47	0.13	11.59	-3.46	8.13	1	1	1	0	0.011	1	peroxisomal (S)-2-hydroxy-acid oxidase GLO1-like isoform X2	0	85.7	F:GO:0003973; F:GO:0010181; P:GO:0055114	F:(S)-2-hydroxy-acid oxidase activity; F:FMN binding; P:oxidation-reduction process	EC:1.1.3.15	map01130	K11517	(S)-2-hydroxy-acid oxidase
PORISO0014832		Cluster 1		0	0	0	0	0.06	0	0	0	0	12.81	5.79	5.85	24.45	36.85	47.08	23.26	12.94	27.36	0	0.02	0	3.46	5.49	4.64	8.52	-8.51	0.03	2.47	-1.07	1.4	1	1	1	0	0.109	0.005	peroxisomal (S)-2-hydroxy-acid oxidase GLO1-like isoform X2	2.34e-157	81.05	F:GO:0052852; F:GO:0052853; F:GO:0010181; P:GO:0055114; F:GO:0052854	F:very-long-chain-(S)-2-hydroxy-acid oxidase activity; F:long-chain-(S)-2-hydroxy-long-chain-acid oxidase activity; F:FMN binding; P:oxidation-reduction process; F:medium-chain-(S)-2-hydroxy-acid oxidase activity	EC:1.1.3.15			(S)-2-hydroxy-acid oxidase
PPNISO0113416		Cluster 2		0	0	0	0	0	0	0	0	0	0.18	0.12	0	0.06	0.15	0	0.51	0.87	0.52	0	0	0	0.61	0.56	1.3	-0.01	0.04	0.03	-0.53	3.31	2.79	1	1	1	1	0	0.006	Glycerol-3-phosphate dehydrogenase	0	75	F:GO:0003676; C:GO:0009331; C:GO:0005739; F:GO:0052591; P:GO:0019563; P:GO:0006127	F:nucleic acid binding; C:glycerol-3-phosphate dehydrogenase complex; C:mitochondrion; F:sn-glycerol-3-phosphate:ubiquinone-8 oxidoreductase activity; P:glycerol catabolic process; P:glycerophosphate shuttle	EC:1.1.5.3			Glycerol-3-phosphate dehydrogenase
PORISO0013553		Cluster 3		0	0	0.04	0	0	0	0	0	0.04	3.5	2.2	4.23	20.97	20.52	17.32	31.69	59.5	142.18	0	0	0.02	2.53	4.73	6.23	-6.75	6.65	-0.08	2.73	1.76	4.5	1	1	1	0	0.003	0	Ubiquinol oxidase	0	75.63	F:GO:0009916; F:GO:0046872; C:GO:0016021; P:GO:0055114; C:GO:0070469	F:alternative oxidase activity; F:metal ion binding; C:integral component of membrane; P:oxidation-reduction process; C:respiratory chain	EC:1.10.3			Acting on diphenols and related substances as donors
PORISO0013564		Cluster 3		0	0	0	0	0.01	0	0	0	0	15.78	12.27	17.81	43.81	40.79	52.16	86.77	71.24	72.26	0	0	0	4.35	5.85	6.46	6.82	-6.81	0.03	1.8	0.51	2.31	1	1	1	0	0.695	0	Ubiquinol oxidase	2.54e-65	75.83	F:GO:0009916; F:GO:0046872; C:GO:0016021; P:GO:0055114; C:GO:0070469	F:alternative oxidase activity; F:metal ion binding; C:integral component of membrane; P:oxidation-reduction process; C:respiratory chain	EC:1.10.3			Acting on diphenols and related substances as donors
PSIISO0065478		Cluster 4		8.04	0.23	1.17	4.1	2.85	2.55	1.25	0.69	0.67	0	0	0	0	0	0	0	1.99	5.32	1.08	1.61	0.42	0.01	0	1.69	0.42	-2.41	-1.98	0.17	15.02	15.21	1	0.153	0.414	1	0	0	Polyphenol oxidase (Fragment)	0	67.55	F:GO:0046872; F:GO:0004097; P:GO:0055114	F:metal ion binding; F:catechol oxidase activity; P:oxidation-reduction process	EC:1.10.3; EC:1.10.3.1	map00950	K00422	Acting on diphenols and related substances as donors; Catechol oxidase
PORISO0080166		Cluster 6		0.19	0.03	0.09	0.39	0	0.16	1.62	0.17	0.03	9.66	5.67	5.88	2.32	3.53	1.48	30.1	17.51	5.42	0.05	0.12	0.27	3.34	2.38	4.21	0.74	1.52	2.26	-1.41	2.77	1.36	1	1	0.58	0.004	0	0.094	Multicopper oxidase	0	77.2	F:GO:0005507; P:GO:0055114; F:GO:0008447	F:copper ion binding; P:oxidation-reduction process; F:L-ascorbate oxidase activity	EC:1.10.3; EC:1.10.3.3			Acting on diphenols and related substances as donors; L-ascorbate oxidase
PPNISO0067085		Cluster 5		0	0	0	0	0	0	0	0	0	6.37	5.46	3.77	0.79	0.33	0.65	3.8	3.24	1.26	0	0	0	3	1.43	2.29	-0.01	0.04	0.03	-2.9	2.01	-0.89	1	1	1	0	0.01	0.443	Multicopper oxidase	0	78.05	F:GO:0005507; P:GO:0055114; F:GO:0008447	F:copper ion binding; P:oxidation-reduction process; F:L-ascorbate oxidase activity	EC:1.10.3; EC:1.10.3.3			Acting on diphenols and related substances as donors; L-ascorbate oxidase
PSIISO0000206		Cluster 6		321.64	593.35	357.36	37.46	338.65	33.92	77.36	112.46	184.99	1.92	1.98	1.65	0.3	0.45	0.23	2.05	1.54	0.46	8.32	5.86	6.54	2.03	1.17	1.71	-0.99	-1.19	-2.16	-2.42	1.93	-0.49	1	1	0.036	0	0.075	1	Alkyl hydroperoxide reductase subunit C Thiol specific antioxidant	2.67e-101	63.67	F:GO:0004601; C:GO:0009534; C:GO:0016021; P:GO:0098869; P:GO:0055114; F:GO:0051920	F:peroxidase activity; C:chloroplast thylakoid; C:integral component of membrane; P:cellular oxidant detoxification; P:oxidation-reduction process; F:peroxiredoxin activity	EC:1.11.1.15; EC:1.11.1.7			Peroxiredoxin; Peroxidase
PSIISO0000303		Cluster 5		56.47	58.81	57.74	2.42	82.25	0.88	3.33	12.64	25.01	9.31	12.06	4.97	1.58	2.3	1.96	9.91	5.39	1	5.64	2.63	2.88	3.58	2.22	2.77	-0.17	-2.21	-2.35	-2.03	1.29	-0.74	1	0.882	0.052	0.001	0.341	1	Alkyl hydroperoxide reductase subunit C Thiol specific antioxidant	2.27e-102	62.73	F:GO:0004601; C:GO:0016020; C:GO:0009534; P:GO:0098869; P:GO:0055114; F:GO:0051920	F:peroxidase activity; C:membrane; C:chloroplast thylakoid; P:cellular oxidant detoxification; P:oxidation-reduction process; F:peroxiredoxin activity	EC:1.11.1.15; EC:1.11.1.7			Peroxiredoxin; Peroxidase
PPNISO0024411		Cluster 5		0	0	0	0	0	0	0	0	0	0.51	2.01	11.87	0.47	0	0.06	1.34	0.55	0.69	0	0	0	2.53	0.7	1.44	-0.01	0.04	0.03	-4.76	2.14	-2.61	1	1	1	0.001	0.128	0.052	histone H1-like	1.83e-104	82.05	F:GO:0004601; C:GO:0005634; F:GO:0003677; P:GO:0098869; P:GO:0055114; C:GO:0000786; P:GO:0006334; F:GO:0051920	F:peroxidase activity; C:nucleus; F:DNA binding; P:cellular oxidant detoxification; P:oxidation-reduction process; C:nucleosome; P:nucleosome assembly; F:peroxiredoxin activity	EC:1.11.1.15; EC:1.11.1.7			Peroxiredoxin; Peroxidase
PPNISO0000360		Cluster 3		0.08	0.08	0	0	0.07	0	0	0.07	0	0.9	0.27	0.25	0.86	1.46	2.11	3.13	2.88	1.88	0.04	0.02	0.03	1.16	1.99	2.28	-0.51	-1.17	-1.65	2.02	0.53	2.56	1	1	1	0.038	1	0.001	Acid phosphatase vanadium-dependent haloperoxidase-related	1.82e-63	77.59	F:GO:0004601; C:GO:0016021; P:GO:0098869	F:peroxidase activity; C:integral component of membrane; P:cellular oxidant detoxification	EC:1.11.1.7			Peroxidase
PPRISO0050651	Cluster 3			91.25	24.24	86.57	1.65	0.33	1.17	10.63	1.71	3.4	0	0	0	0	0	0	0	0	0	5.7	0.53	1.64	0.01	0	0.01	-5.95	2.02	-3.92	0.17	0.18	0.36	0	0.509	0	1	1	1	Catalase	2.02e-138	91.74	P:GO:0006979; F:GO:0046872; F:GO:0004096; C:GO:0016021; P:GO:0098869; P:GO:0055114; F:GO:0020037; P:GO:0042744	P:response to oxidative stress; F:metal ion binding; F:catalase activity; C:integral component of membrane; P:cellular oxidant detoxification; P:oxidation-reduction process; F:heme binding; P:hydrogen peroxide catabolic process	EC:1.11.1.7; EC:1.11.1.6			Peroxidase; Catalase
PPNISO0077532		Cluster 8		0	0	0.05	0	0	0	0	0	0.18	1	24.39	81.17	0.09	0.12	0	0	0.16	0.12	0	0	0.06	4.49	0.57	0.6	-7.54	9.33	1.81	-9.18	0.53	-8.65	1	1	1	0	1	0	Catalase	0	88.8	P:GO:0006979; F:GO:0046872; F:GO:0004096; C:GO:0016021; P:GO:0098869; P:GO:0055114; F:GO:0020037; P:GO:0042744	P:response to oxidative stress; F:metal ion binding; F:catalase activity; C:integral component of membrane; P:cellular oxidant detoxification; P:oxidation-reduction process; F:heme binding; P:hydrogen peroxide catabolic process	EC:1.11.1.7; EC:1.11.1.6			Peroxidase; Catalase
PPNISO0095963		Cluster 7		0	0.03	0.04	0.08	0	0.08	0.04	0.06	0.04	4.93	8.23	11.18	6.26	4.94	4.6	1.45	2.08	2.33	0.02	0.05	0.06	3.51	3.18	2.02	0.81	-0.2	0.62	-0.51	-1.61	-2.12	1	1	1	0.828	0.001	0	Catalase	0	84.05	P:GO:0006979; F:GO:0046872; F:GO:0004096; C:GO:0016021; P:GO:0098869; P:GO:0055114; F:GO:0020037; P:GO:0042744	P:response to oxidative stress; F:metal ion binding; F:catalase activity; C:integral component of membrane; P:cellular oxidant detoxification; P:oxidation-reduction process; F:heme binding; P:hydrogen peroxide catabolic process	EC:1.11.1.7; EC:1.11.1.6			Peroxidase; Catalase
PPNISO0057975		Cluster 2		0	0	0	0	0	0	0.04	0	0	0.58	5.08	0.4	3.73	1.9	0	8.41	170.62	5.92	0	0	0.01	1.85	1.57	4.75	-0.01	6.75	6.7	-0.31	5.17	4.88	1	1	1	1	0.003	0.003	Catalase	0	86.26	P:GO:0006979; F:GO:0046872; F:GO:0004096; C:GO:0016021; P:GO:0098869; P:GO:0055114; F:GO:0020037; P:GO:0042744	P:response to oxidative stress; F:metal ion binding; F:catalase activity; C:integral component of membrane; P:cellular oxidant detoxification; P:oxidation-reduction process; F:heme binding; P:hydrogen peroxide catabolic process	EC:1.11.1.7; EC:1.11.1.6			Peroxidase; Catalase
PORISO0018944		Cluster 4		0.13	0.07	0.48	0.13	0.06	0.27	0.13	0.29	0.21	7.02	3.24	3.31	8.19	8.83	6.53	9.61	19.38	26.15	0.1	0.11	0.17	2.81	3.62	4.4	-0.47	0.22	-0.23	1	1.04	2.05	1	1	1	0.1	0.1	0	Glutathione peroxidase	5.05e-104	83.15	P:GO:0006979; F:GO:0004602; C:GO:0016021; P:GO:0098869; P:GO:0055114	P:response to oxidative stress; F:glutathione peroxidase activity; C:integral component of membrane; P:cellular oxidant detoxification; P:oxidation-reduction process	EC:1.11.1.9; EC:1.11.1.7			Glutathione peroxidase; Peroxidase
PSIISO0078967	Cluster 1			18.34	5.47	40.05	0	22.1	0	0.16	0.28	0.37	0	0	0	0	0	0	0	0	0	3.83	1.62	0.19	0.01	0	0.01	-0.46	-5.96	-6.39	0.17	0.18	0.36	1	0.233	0	1	1	1	Lipoxygenase	0	73.8	F:GO:0016702; F:GO:0046872; P:GO:0031408; P:GO:0055114	F:oxidoreductase activity, acting on single donors with incorporation of molecular oxygen, incorporation of two atoms of oxygen; F:metal ion binding; P:oxylipin biosynthetic process; P:oxidation-reduction process	EC:1.13.11			Acting on single donors with incorporation of molecular oxygen (oxygenases). The oxygen incorporated need not be derived from O(2)
PSIISO0079714	Cluster 7			2.92	2.57	6.15	0	0	0	0.23	40.12	41.65	0	0	0	0	0	0	0	0	0	1.62	0	3.37	0.01	0	0.01	-16.39	19.04	2.65	0.17	0.18	0.36	0	0	0.21	1	1	1	linoleate 13S-lipoxygenase 2- chloroplastic-like	0	78.75	F:GO:0016702; F:GO:0046872; P:GO:0031408; P:GO:0055114	F:oxidoreductase activity, acting on single donors with incorporation of molecular oxygen, incorporation of two atoms of oxygen; F:metal ion binding; P:oxylipin biosynthetic process; P:oxidation-reduction process	EC:1.13.11			Acting on single donors with incorporation of molecular oxygen (oxygenases). The oxygen incorporated need not be derived from O(2)
PSIISO0064570		Cluster 1		297.95	222.51	414.94	1265.16	264.08	973.83	548.86	566.27	501.48	0	0	0	0.31	0.07	0.14	0	0.02	0	7.96	9.18	8.78	0.01	0.98	0.23	1.39	-0.88	0.53	11.67	-4.55	7.13	0.468	1	0.978	0.001	0.007	1	carotenoid 9,10(9 ,10 )-cleavage dioxygenase 1	0	62.1	F:GO:0016702; C:GO:0005737; P:GO:0055114	F:oxidoreductase activity, acting on single donors with incorporation of molecular oxygen, incorporation of two atoms of oxygen; C:cytoplasm; P:oxidation-reduction process	EC:1.13.11	map00906	K09840	Acting on single donors with incorporation of molecular oxygen (oxygenases). The oxygen incorporated need not be derived from O(2)
PORISO0106260		Cluster 4		0	0	0	0	0	0	0	0	0	5.43	1.95	2.54	6.16	6.76	3.71	86.55	61	132.96	0	0	0	2.47	3.21	6.67	-0.01	0.04	0.03	0.95	3.91	4.87	1	1	1	0.102	0	0	Lipoxygenase	0	76.5	F:GO:0016702; F:GO:0046872; P:GO:0031408; P:GO:0055114	F:oxidoreductase activity, acting on single donors with incorporation of molecular oxygen, incorporation of two atoms of oxygen; F:metal ion binding; P:oxylipin biosynthetic process; P:oxidation-reduction process	EC:1.13.11			Acting on single donors with incorporation of molecular oxygen (oxygenases). The oxygen incorporated need not be derived from O(2)
PPNISO0031078		Cluster 8		0	0	0	0	0	0	0	0	0	4.21	2.98	3.5	0.03	2.19	0	0	0.52	0.88	0	0	0	2.62	0.92	0.9	-0.01	0.04	0.03	-2.4	-0.58	-2.97	1	1	1	0.174	1	0.001	Lipoxygenase	1.41e-08	75.15	F:GO:0016702; F:GO:0046872; P:GO:0031408; C:GO:0016020; P:GO:0055114	F:oxidoreductase activity, acting on single donors with incorporation of molecular oxygen, incorporation of two atoms of oxygen; F:metal ion binding; P:oxylipin biosynthetic process; C:membrane; P:oxidation-reduction process	EC:1.13.11			Acting on single donors with incorporation of molecular oxygen (oxygenases). The oxygen incorporated need not be derived from O(2)
PPNISO0069939		Cluster 1		0	0	0	0	0	0	0	0	0	0.9	0.72	1.12	3.67	3.04	3.11	3.18	2.43	1.56	0	0	0	1.52	2.69	2.19	-0.01	0.04	0.03	2.02	-0.64	1.38	1	1	1	0	0.613	0.059	Lipoxygenase	1.36e-89	87	F:GO:0016702; F:GO:0046872; P:GO:0031408; C:GO:0016021; P:GO:0055114	F:oxidoreductase activity, acting on single donors with incorporation of molecular oxygen, incorporation of two atoms of oxygen; F:metal ion binding; P:oxylipin biosynthetic process; C:integral component of membrane; P:oxidation-reduction process	EC:1.13.11			Acting on single donors with incorporation of molecular oxygen (oxygenases). The oxygen incorporated need not be derived from O(2)
PPNISO0104980		Cluster 5		0	0.01	0.01	0.02	0.01	0	0.02	0	0.02	1.5	1.24	1.33	0.15	0.43	0.11	0.27	0.22	0.57	0.01	0.01	0.01	1.79	1.03	1.08	0.01	0.01	0.03	-2.5	0.51	-1.99	1	1	1	0	1	0.001	Lipoxygenase	1.11e-147	81.7	F:GO:0016702; F:GO:0046872; P:GO:0031408; P:GO:0055114	F:oxidoreductase activity, acting on single donors with incorporation of molecular oxygen, incorporation of two atoms of oxygen; F:metal ion binding; P:oxylipin biosynthetic process; P:oxidation-reduction process	EC:1.13.11			Acting on single donors with incorporation of molecular oxygen (oxygenases). The oxygen incorporated need not be derived from O(2)
PPNISO0105826		Cluster 5		0.13	0.08	0.03	0.02	0	0	0.06	0	0	5.79	4.55	4.21	0.05	0.98	0	0	0.52	1.9	0.05	0.01	0.01	2.94	0.76	1.08	-3.94	1.37	-2.57	-3.94	1.29	-2.64	0.299	1	0.447	0.001	1	0.058	Lipoxygenase	1.65e-123	86	F:GO:0016702; F:GO:0046872; P:GO:0031408; P:GO:0055114	F:oxidoreductase activity, acting on single donors with incorporation of molecular oxygen, incorporation of two atoms of oxygen; F:metal ion binding; P:oxylipin biosynthetic process; P:oxidation-reduction process	EC:1.13.11			Acting on single donors with incorporation of molecular oxygen (oxygenases). The oxygen incorporated need not be derived from O(2)
PPNISO0109912		Cluster 8		0	0	0	0	0	0	0	0	0	7.86	5.21	4.78	0.15	2.01	0.03	0	0.49	1.78	0	0	0	3.16	1.24	1.06	-0.01	0.04	0.03	-3.11	0.1	-3.01	1	1	1	0.007	1	0.02	Lipoxygenase	3.94e-109	70.75	F:GO:0016702; F:GO:0046872; P:GO:0031408; P:GO:0055114	F:oxidoreductase activity, acting on single donors with incorporation of molecular oxygen, incorporation of two atoms of oxygen; F:metal ion binding; P:oxylipin biosynthetic process; P:oxidation-reduction process	EC:1.13.11			Acting on single donors with incorporation of molecular oxygen (oxygenases). The oxygen incorporated need not be derived from O(2)
PORISO0088757		Cluster 2		0	0	0	0	0	0	0	0	0	0.11	0	0.07	0	0	0.14	7.64	6.13	7.72	0	0	0	0.55	0.36	3.33	-0.01	0.04	0.03	0.43	6.61	7.03	1	1	1	1	0	0	Lipoxygenase	0	80.2	F:GO:0016702; F:GO:0046872; P:GO:0031408; P:GO:0055114	F:oxidoreductase activity, acting on single donors with incorporation of molecular oxygen, incorporation of two atoms of oxygen; F:metal ion binding; P:oxylipin biosynthetic process; P:oxidation-reduction process	EC:1.13.11			Acting on single donors with incorporation of molecular oxygen (oxygenases). The oxygen incorporated need not be derived from O(2)
PPNISO0102290		Cluster 4		0.02	0	0	0	0	0.02	0	0	0	0.17	0.22	0.09	0.87	0.63	0.14	6.34	17.71	15.89	0	0.01	0	0.92	1.31	3.98	-0.29	-6.6	-6.88	1.78	4.58	6.38	1	1	1	0.045	0	0	Lipoxygenase	0	81.45	F:GO:0016702; F:GO:0046872; P:GO:0031408; P:GO:0055114	F:oxidoreductase activity, acting on single donors with incorporation of molecular oxygen, incorporation of two atoms of oxygen; F:metal ion binding; P:oxylipin biosynthetic process; P:oxidation-reduction process	EC:1.13.11			Acting on single donors with incorporation of molecular oxygen (oxygenases). The oxygen incorporated need not be derived from O(2)
PPRISO0021671	Cluster 5			43.31	0.03	0.58	66.26	24.01	21.46	0.47	0	0	0	0	0	0.04	0	0	0	0	0	1.79	4.84	0.07	0.01	0.23	0.01	1.66	-8.46	-6.8	6.82	-6.48	0.36	1	0	0.038	1	1	1	Carotenoid cleavage dioxygenase 1	7.57e-135	89.95	C:GO:0009506; P:GO:0016121; C:GO:0005794; P:GO:0055114; C:GO:0005774; P:GO:0016124; F:GO:0045549; C:GO:0005886	C:plasmodesma; P:carotene catabolic process; C:Golgi apparatus; P:oxidation-reduction process; C:vacuolar membrane; P:xanthophyll catabolic process; F:9-cis-epoxycarotenoid dioxygenase activity; C:plasma membrane	EC:1.13.11; EC:1.13.11.51			Acting on single donors with incorporation of molecular oxygen (oxygenases). The oxygen incorporated need not be derived from O(2); 9-cis-epoxycarotenoid dioxygenase
PPNISO0025534		Cluster 6		0	0	0	0	0	0	0	0	0	1.22	4.5	5.01	0	0.92	0	15.33	19.04	0.61	0	0	0	2.57	0.51	3.38	-0.01	0.04	0.03	-3.79	5.43	1.64	1	1	1	0.014	0.001	0.447	Pheophorbide a oxygenase	2.69e-19	75.62	F:GO:0046872; P:GO:0055114; F:GO:0010277; F:GO:0051537	F:metal ion binding; P:oxidation-reduction process; F:chlorophyllide a oxygenase [overall] activity; F:2 iron, 2 sulfur cluster binding	EC:1.13.12; EC:1.14.13.122			Acting on single donors with incorporation of molecular oxygen (oxygenases). The oxygen incorporated need not be derived from O(2); Chlorophyllide-a oxygenase
PPRISO0097265		Cluster 6		0.85	0.54	0.61	0.02	0.17	0.2	0.27	0.28	0.19	0.07	0.04	0.03	0	0	0	0.13	0.14	0.03	0.34	0.13	0.18	0.75	0	0.83	-2	0.25	-1.74	-10.03	11.26	1.24	0.523	1	0.218	0.077	0.003	0.783	Oxoglutarate iron-dependent dioxygenase	3.54e-116	64.7	F:GO:0046872; F:GO:0016707; P:GO:0009686; P:GO:0055114; P:GO:0009740; P:GO:0009416	F:metal ion binding; F:gibberellin 3-beta-dioxygenase activity; P:gibberellin biosynthetic process; P:oxidation-reduction process; P:gibberellic acid mediated signaling pathway; P:response to light stimulus	EC:1.14.11.15; EC:1.14.11	map00904	K04124	Gibberellin 3-beta-dioxygenase; Acting on paired donors, with incorporation or reduction of molecular oxygen. The oxygen incorporated need not be derived from O(2)
PPNISO0094507		Cluster 6		0	0	0.02	0	0.02	0	0	0	0.02	2.09	1.03	0.76	0.34	0.46	0.17	3.23	1.56	0.84	0	0	0.01	1.7	1.15	1.94	1.09	-1.21	-0.08	-1.86	2.46	0.6	1	1	1	0.002	0	1	Oxoglutarate iron-dependent dioxygenase	7.07e-121	68	F:GO:0046872; F:GO:0016707; P:GO:0009686; P:GO:0055114; P:GO:0009740; P:GO:0009416	F:metal ion binding; F:gibberellin 3-beta-dioxygenase activity; P:gibberellin biosynthetic process; P:oxidation-reduction process; P:gibberellic acid mediated signaling pathway; P:response to light stimulus	EC:1.14.11.15; EC:1.14.11			Gibberellin 3-beta-dioxygenase; Acting on paired donors, with incorporation or reduction of molecular oxygen. The oxygen incorporated need not be derived from O(2)
PPNISO0109270		Cluster 1		0	0.01	0	0	0	0	0	0	0	1.31	0.19	0.53	1.26	1.65	0.88	0.29	0.38	0.27	0.01	0	0	1.28	1.86	1.06	-6.69	0.04	-6.64	1.16	-2.12	-0.96	1	1	1	0.23	0	0.723	Oxoglutarate iron-dependent dioxygenase	2.06e-96	67.3	F:GO:0046872; F:GO:0016707; P:GO:0009686; P:GO:0009740; P:GO:0009416	F:metal ion binding; F:gibberellin 3-beta-dioxygenase activity; P:gibberellin biosynthetic process; P:gibberellic acid mediated signaling pathway; P:response to light stimulus	EC:1.14.11.15; EC:1.14.11			Gibberellin 3-beta-dioxygenase; Acting on paired donors, with incorporation or reduction of molecular oxygen. The oxygen incorporated need not be derived from O(2)
PPNISO0030406		Cluster 5		15.8	15.32	16.3	9.66	32.33	8.11	11.17	49.51	52.83	93.35	30.59	22.35	2.27	2.25	2.74	20.72	10.43	10.36	3.77	3.54	4.51	5.69	2.42	4.07	0.65	0.31	0.99	-4	2.27	-1.73	1	1	0.723	0	0	0.004	Oxoglutarate iron-dependent dioxygenase	0	62.3	P:GO:0051555; F:GO:0045431; P:GO:0055114	P:flavonol biosynthetic process; F:flavonol synthase activity; P:oxidation-reduction process	EC:1.14.11; EC:1.14.11.23	map00941	K05278	Acting on paired donors, with incorporation or reduction of molecular oxygen. The oxygen incorporated need not be derived from O(2); Flavonol synthase
PSIISO0032886		Cluster 5		51.43	38.09	56.63	23.89	63.63	22.91	27.79	135.21	149.72	1.01	0.54	0.41	0.07	0.14	0	0.13	0.25	0	5.39	4.77	5.97	1.31	0.56	0.64	0.14	0.71	0.87	-3.23	0.94	-2.29	1	1	0.811	0.001	1	0.042	Oxoglutarate iron-dependent dioxygenase	5.17e-139	64.4	P:GO:0051555; F:GO:0045431; P:GO:0055114	P:flavonol biosynthetic process; F:flavonol synthase activity; P:oxidation-reduction process	EC:1.14.11; EC:1.14.11.23			Acting on paired donors, with incorporation or reduction of molecular oxygen. The oxygen incorporated need not be derived from O(2); Flavonol synthase
PSIISO0008113	Cluster 1			2.81	1.62	1.08	0.28	0.71	0.74	0.23	0	0	0	0	0	0	0	0	0	0	0	0.86	0.41	0.04	0.01	0	0.01	-1.34	-3.71	-5.06	0.17	0.18	0.36	0.904	0.228	0.001	1	1	1	Cytochrome P450	4.56e-71	71.4	F:GO:0005506; P:GO:0044550; C:GO:0016021; F:GO:0016709; P:GO:0055114; F:GO:0020037	F:iron ion binding; P:secondary metabolite biosynthetic process; C:integral component of membrane; F:oxidoreductase activity, acting on paired donors, with incorporation or reduction of molecular oxygen, NAD(P)H as one donor, and incorporation of one atom of oxygen; P:oxidation-reduction process; F:heme binding	EC:1.14.13			Acting on paired donors, with incorporation or reduction of molecular oxygen. The oxygen incorporated need not be derived from O(2)
PSIISO0029486	Cluster 5			13.24	23.38	21.9	45.49	5.95	18.67	0.27	0.11	0.32	0	0	0	0	0	0	0	0	0	4.03	4	0.17	0.01	0	0.01	0.09	-6.86	-6.76	0.17	0.18	0.36	1	0	0	1	1	1	Cytochrome P450	0	68.85	C:GO:0016020; P:GO:0044550; F:GO:0016709; F:GO:0005488	C:membrane; P:secondary metabolite biosynthetic process; F:oxidoreductase activity, acting on paired donors, with incorporation or reduction of molecular oxygen, NAD(P)H as one donor, and incorporation of one atom of oxygen; F:binding	EC:1.14.13			Acting on paired donors, with incorporation or reduction of molecular oxygen. The oxygen incorporated need not be derived from O(2)
PSIISO0038354	Cluster 1			1.41	1.1	6.46	2.9	0	0.71	0.03	0.03	0.02	0	0	0	0	0	0	0	0	0	1.15	0.51	0.04	0.01	0	0.01	-1.4	-5.6	-6.98	0.17	0.18	0.36	1	0.092	0	1	1	1	Cytochrome P450	1.72e-143	73.3	F:GO:0005506; C:GO:0043231; P:GO:0044550; C:GO:0016021; F:GO:0016709; P:GO:0055114; F:GO:0020037	F:iron ion binding; C:intracellular membrane-bounded organelle; P:secondary metabolite biosynthetic process; C:integral component of membrane; F:oxidoreductase activity, acting on paired donors, with incorporation or reduction of molecular oxygen, NAD(P)H as one donor, and incorporation of one atom of oxygen; P:oxidation-reduction process; F:heme binding	EC:1.14.13			Acting on paired donors, with incorporation or reduction of molecular oxygen. The oxygen incorporated need not be derived from O(2)
PSIISO0046360	Cluster 1			19.98	27.34	10.33	2.21	25.42	3.82	1.81	0.66	0.97	0	0	0	0	0	0	0	0	0	3.91	2.46	0.51	0.01	0	0.01	-0.27	-4.28	-4.54	0.17	0.18	0.36	1	0.021	0	1	1	1	Cytochrome P450	0	68.7	C:GO:0016020; P:GO:0044550; F:GO:0016709; F:GO:0005488	C:membrane; P:secondary metabolite biosynthetic process; F:oxidoreductase activity, acting on paired donors, with incorporation or reduction of molecular oxygen, NAD(P)H as one donor, and incorporation of one atom of oxygen; F:binding	EC:1.14.13			Acting on paired donors, with incorporation or reduction of molecular oxygen. The oxygen incorporated need not be derived from O(2)
PPRISO0017613	Cluster 6			0.15	0.02	0.42	1.23	0.08	2.38	2.27	2.82	2.12	0.21	0.09	0.28	0.11	0.11	0.15	0.28	0.21	0.06	0.08	0.51	0.94	0.95	0.93	0.93	2.63	0.88	3.53	-0.38	0.36	-0.02	0.434	1	0.01	1	1	1	Cytochrome P450	0	67.6	F:GO:0046872; C:GO:0016020; P:GO:0044550; F:GO:0016709	F:metal ion binding; C:membrane; P:secondary metabolite biosynthetic process; F:oxidoreductase activity, acting on paired donors, with incorporation or reduction of molecular oxygen, NAD(P)H as one donor, and incorporation of one atom of oxygen	EC:1.14.13			Acting on paired donors, with incorporation or reduction of molecular oxygen. The oxygen incorporated need not be derived from O(2)
PPRISO0090707		Cluster 5		2.08	0.52	1.92	1.27	0.67	0.98	0.04	1.41	1.34	1.12	0.56	0.21	0.13	0.1	0.03	0.49	0.17	0.39	0.62	0.55	0.42	1.28	0.83	1.07	-0.38	-0.43	-0.78	-2.69	1.88	-0.8	1	1	1	0.002	0.039	0.97	Cytochrome P450	0	73.75	F:GO:0005506; P:GO:0044550; C:GO:0016021; P:GO:0009820; F:GO:0016709; P:GO:0055114; F:GO:0020037	F:iron ion binding; P:secondary metabolite biosynthetic process; C:integral component of membrane; P:alkaloid metabolic process; F:oxidoreductase activity, acting on paired donors, with incorporation or reduction of molecular oxygen, NAD(P)H as one donor, and incorporation of one atom of oxygen; P:oxidation-reduction process; F:heme binding	EC:1.14.13			Acting on paired donors, with incorporation or reduction of molecular oxygen. The oxygen incorporated need not be derived from O(2)
PPRISO0097333		Cluster 5		3	2.43	2.09	0.02	0.17	0	0	0.42	1.06	0.49	0.16	0.12	0	0.04	0.05	0.06	0.01	0.05	1.16	0.08	0.27	1	0.52	0.73	-4.54	1.93	-2.58	-2.76	0.17	-2.6	0.014	1	0.24	0.008	1	0.015	cytochrome P450 CYP736A12-like	6.14e-127	73.2	F:GO:0005506; C:GO:0043231; C:GO:0016020; P:GO:0044550; F:GO:0016709; P:GO:0055114; F:GO:0020037	F:iron ion binding; C:intracellular membrane-bounded organelle; C:membrane; P:secondary metabolite biosynthetic process; F:oxidoreductase activity, acting on paired donors, with incorporation or reduction of molecular oxygen, NAD(P)H as one donor, and incorporation of one atom of oxygen; P:oxidation-reduction process; F:heme binding	EC:1.14.13			Acting on paired donors, with incorporation or reduction of molecular oxygen. The oxygen incorporated need not be derived from O(2)
PSIISO0089645		Cluster 1		1.96	0.76	1.71	0.57	0.92	0.92	4.36	2.09	1.83	0	0	0.02	0.3	0.56	0.24	0.05	0	0.16	0.63	0.53	1.05	0.23	1.2	0.55	-0.48	1.12	0.65	5.89	-2.61	3.28	1	1	1	0	0.006	0.25	Cytochrome P450	1.17e-165	71.15	F:GO:0046872; C:GO:0016020; P:GO:0044550; F:GO:0016709	F:metal ion binding; C:membrane; P:secondary metabolite biosynthetic process; F:oxidoreductase activity, acting on paired donors, with incorporation or reduction of molecular oxygen, NAD(P)H as one donor, and incorporation of one atom of oxygen	EC:1.14.13			Acting on paired donors, with incorporation or reduction of molecular oxygen. The oxygen incorporated need not be derived from O(2)
PPNISO0020320		Cluster 1		0.38	0	0.4	4.58	0.8	3.51	0.05	0.59	0.54	0.23	0.17	0.17	3.64	3.72	1.39	0	0.15	1.19	0.09	1.28	0.24	0.96	2.51	0.85	3.65	-3.08	0.6	4.02	-2.88	1.15	0.047	0.137	1	0	0.02	1	Cytochrome P450	1.77e-180	68.4	C:GO:0016020; P:GO:0044550; F:GO:0016709; F:GO:0005488	C:membrane; P:secondary metabolite biosynthetic process; F:oxidoreductase activity, acting on paired donors, with incorporation or reduction of molecular oxygen, NAD(P)H as one donor, and incorporation of one atom of oxygen; F:binding	EC:1.14.13			Acting on paired donors, with incorporation or reduction of molecular oxygen. The oxygen incorporated need not be derived from O(2)
PPRISO0039052		Cluster 4		1.67	0.3	0.76	4.7	0.65	3.96	9.45	2.14	1.73	0.07	0	0.02	0.09	0.07	0.03	0.03	2.4	4.55	0.4	1.3	1.39	0.49	0.79	1.92	1.78	0.26	2.04	1.16	5.15	6.31	0.478	1	0.245	0.943	0.001	0	Cytochrome P450	0	71.2	F:GO:0097159; F:GO:1901363; F:GO:0046872; C:GO:0016020; P:GO:0044550; F:GO:0016709	F:organic cyclic compound binding; F:heterocyclic compound binding; F:metal ion binding; C:membrane; P:secondary metabolite biosynthetic process; F:oxidoreductase activity, acting on paired donors, with incorporation or reduction of molecular oxygen, NAD(P)H as one donor, and incorporation of one atom of oxygen	EC:1.14.13	map00950, map00980	K21693, K07408	Acting on paired donors, with incorporation or reduction of molecular oxygen. The oxygen incorporated need not be derived from O(2)
PPRISO0108531		Cluster 6		1.72	0.42	2.63	1.66	0.26	2.76	2.85	1.71	1.52	0.01	0.24	0.18	0	0	0	0.21	0.16	0.06	0.64	0.69	0.79	0.87	0	0.89	-0.02	0.2	0.19	-12.15	12.03	-0.11	1	1	1	0.002	0	1	Cytochrome P450	6.5e-84	73.55	F:GO:0046872; C:GO:0016020; P:GO:0044550; F:GO:0016709	F:metal ion binding; C:membrane; P:secondary metabolite biosynthetic process; F:oxidoreductase activity, acting on paired donors, with incorporation or reduction of molecular oxygen, NAD(P)H as one donor, and incorporation of one atom of oxygen	EC:1.14.13			Acting on paired donors, with incorporation or reduction of molecular oxygen. The oxygen incorporated need not be derived from O(2)
PORISO0038690		Cluster 4		0	0	0	0	0	0	0.11	0	0.03	2.34	0.48	1.64	6.41	2.34	3.59	3.42	43.93	71.1	0	0	0.03	1.75	2.87	4.85	-0.01	8.73	8.68	1.74	3.04	4.79	1	1	0.815	0.022	0.002	0	Cytochrome P450	0	70.35	F:GO:0097159; F:GO:1901363; F:GO:0046872; C:GO:0016020; P:GO:0044550; F:GO:0016709	F:organic cyclic compound binding; F:heterocyclic compound binding; F:metal ion binding; C:membrane; P:secondary metabolite biosynthetic process; F:oxidoreductase activity, acting on paired donors, with incorporation or reduction of molecular oxygen, NAD(P)H as one donor, and incorporation of one atom of oxygen	EC:1.14.13			Acting on paired donors, with incorporation or reduction of molecular oxygen. The oxygen incorporated need not be derived from O(2)
PPNISO0018202		Cluster 1		0	0	0	0	0.02	0	0	0	0	0.78	0.43	1.59	5.25	6.24	2.15	0.19	0.6	0.95	0	0	0	1.5	2.95	1.25	6.82	-6.81	0.03	2.33	-3.08	-0.74	1	1	1	0.001	0	1	Cytochrome P450	3.2e-145	76.8	P:GO:0098542; F:GO:0005506; P:GO:0044550; C:GO:0016021; F:GO:0016709; P:GO:0055114; F:GO:0020037	P:defense response to other organism; F:iron ion binding; P:secondary metabolite biosynthetic process; C:integral component of membrane; F:oxidoreductase activity, acting on paired donors, with incorporation or reduction of molecular oxygen, NAD(P)H as one donor, and incorporation of one atom of oxygen; P:oxidation-reduction process; F:heme binding	EC:1.14.13			Acting on paired donors, with incorporation or reduction of molecular oxygen. The oxygen incorporated need not be derived from O(2)
PPNISO0035138		Cluster 1		0.66	0.11	0.6	9.64	0.11	5.32	0.08	0.36	0.53	0.43	0.33	0.59	6.19	7.4	3.26	0.51	2.06	6.32	0.21	1.61	0.21	1.18	3.2	2.15	3.4	-4.01	-0.58	3.71	-1.08	2.64	0.1	0.07	1	0	0.432	0.012	Cytochrome P450	0	72.95	F:GO:0046872; C:GO:0016020; P:GO:0044550; F:GO:0016709	F:metal ion binding; C:membrane; P:secondary metabolite biosynthetic process; F:oxidoreductase activity, acting on paired donors, with incorporation or reduction of molecular oxygen, NAD(P)H as one donor, and incorporation of one atom of oxygen	EC:1.14.13			Acting on paired donors, with incorporation or reduction of molecular oxygen. The oxygen incorporated need not be derived from O(2)
PPNISO0068866		Cluster 1		0	0	0	0	0	0	0	0	0	0.19	0.09	0.09	0.5	3.55	0.75	0.52	0.14	0.02	0	0	0	0.88	1.87	0.93	-0.01	0.04	0.03	3.8	-2.84	0.96	1	1	1	0	0.023	1	Cytochrome P450	4.21e-135	69.65	P:GO:0098542; F:GO:0005506; P:GO:0044550; C:GO:0016021; F:GO:0016709; P:GO:0055114; F:GO:0020037	P:defense response to other organism; F:iron ion binding; P:secondary metabolite biosynthetic process; C:integral component of membrane; F:oxidoreductase activity, acting on paired donors, with incorporation or reduction of molecular oxygen, NAD(P)H as one donor, and incorporation of one atom of oxygen; P:oxidation-reduction process; F:heme binding	EC:1.14.13			Acting on paired donors, with incorporation or reduction of molecular oxygen. The oxygen incorporated need not be derived from O(2)
PPNISO0102287		Cluster 2		0	0	0	0	0	0	0	0	0	0.49	0.04	0	0.07	0.19	0	0.92	0.68	2.16	0	0	0	0.65	0.58	1.64	-0.01	0.04	0.03	-0.87	3.9	3.04	1	1	1	1	0	0.032	Cytochrome P450	4.54e-139	69.05	P:GO:0098542; F:GO:0005506; C:GO:0016020; P:GO:0044550; F:GO:0016709; P:GO:0042343; P:GO:0055114; F:GO:0020037	P:defense response to other organism; F:iron ion binding; C:membrane; P:secondary metabolite biosynthetic process; F:oxidoreductase activity, acting on paired donors, with incorporation or reduction of molecular oxygen, NAD(P)H as one donor, and incorporation of one atom of oxygen; P:indole glucosinolate metabolic process; P:oxidation-reduction process; F:heme binding	EC:1.14.13			Acting on paired donors, with incorporation or reduction of molecular oxygen. The oxygen incorporated need not be derived from O(2)
PSIISO0016576		Cluster 6		8.61	13.16	11.49	9.62	11.96	3.1	0.74	15.45	18.83	0.1	0.17	0.32	0.05	0.03	0.03	0.24	0.27	0.38	3.21	2.7	2.55	0.96	0.72	1.04	-0.08	-0.18	-0.23	-2.38	2.88	0.5	1	1	1	0.079	0.009	1	squalene monooxygenase-like	0	88.84	F:GO:0004506; F:GO:0050660; C:GO:0016021; P:GO:0055114	F:squalene monooxygenase activity; F:flavin adenine dinucleotide binding; C:integral component of membrane; P:oxidation-reduction process	EC:1.14.13.132; EC:1.14.13	map00909, map01130	K00511	Acting on paired donors, with incorporation or reduction of molecular oxygen. The oxygen incorporated need not be derived from O(2); Acting on paired donors, with incorporation or reduction of molecular oxygen. The oxygen incorporated need not be derived from O(2)
PPNISO0019382		Cluster 6		0	2.88	2.25	0.07	0.11	0.04	0.22	0.04	0	3.07	4.21	3.73	0.45	0.43	0.32	4.91	2.74	3.23	0.86	0.08	0.06	2.66	1.25	2.58	-4.27	-0.65	-4.92	-3.1	3.01	-0.09	0.187	1	0.09	0	0	1	squalene monooxygenase-like	0	93.16	F:GO:0004506; F:GO:0050660; C:GO:0016021; P:GO:0055114	F:squalene monooxygenase activity; F:flavin adenine dinucleotide binding; C:integral component of membrane; P:oxidation-reduction process	EC:1.14.13.132; EC:1.14.13			Acting on paired donors, with incorporation or reduction of molecular oxygen. The oxygen incorporated need not be derived from O(2); Acting on paired donors, with incorporation or reduction of molecular oxygen. The oxygen incorporated need not be derived from O(2)
PPNISO0040060		Cluster 6		0.06	0	0	0	0	0	0.1	0	0	21.3	25.93	17.46	7.33	5.47	2.55	47.5	64.34	28.18	0	0	0.02	4.8	3.07	5.68	-7.76	8.16	0.38	-2.02	3.12	1.11	1	1	1	0	0	0.082	squalene monooxygenase-like	0	89.68	F:GO:0004506; F:GO:0050660; C:GO:0016021; P:GO:0055114	F:squalene monooxygenase activity; F:flavin adenine dinucleotide binding; C:integral component of membrane; P:oxidation-reduction process	EC:1.14.13.132; EC:1.14.13			Acting on paired donors, with incorporation or reduction of molecular oxygen. The oxygen incorporated need not be derived from O(2); Acting on paired donors, with incorporation or reduction of molecular oxygen. The oxygen incorporated need not be derived from O(2)
PPNISO0042388		Cluster 6		0	0.02	0	0	0	0	0.05	0	0	30.65	36.71	23.9	10.65	0.49	2.11	72.83	77.55	39.35	0.01	0	0.01	5.29	2.57	6.13	-6.64	7.17	0.49	-2.69	3.73	1.04	1	1	1	0.005	0	0.094	squalene monooxygenase-like	0	92.37	F:GO:0004506; F:GO:0050660; C:GO:0016021; P:GO:0055114	F:squalene monooxygenase activity; F:flavin adenine dinucleotide binding; C:integral component of membrane; P:oxidation-reduction process	EC:1.14.13.132; EC:1.14.13			Acting on paired donors, with incorporation or reduction of molecular oxygen. The oxygen incorporated need not be derived from O(2); Acting on paired donors, with incorporation or reduction of molecular oxygen. The oxygen incorporated need not be derived from O(2)
PPNISO0077262		Cluster 2		0	0	0	0	0.01	0	0	0	0	2.34	2.27	2.21	0.58	0.21	0	15.13	8.53	8.97	0	0	0	2.21	0.77	3.8	7.15	-7.14	0.03	-3.15	5.37	2.23	1	1	1	0.001	0	0	squalene monooxygenase-like	0	92.42	F:GO:0004506; F:GO:0050660; C:GO:0016021; P:GO:0055114	F:squalene monooxygenase activity; F:flavin adenine dinucleotide binding; C:integral component of membrane; P:oxidation-reduction process	EC:1.14.13.132; EC:1.14.13			Acting on paired donors, with incorporation or reduction of molecular oxygen. The oxygen incorporated need not be derived from O(2); Acting on paired donors, with incorporation or reduction of molecular oxygen. The oxygen incorporated need not be derived from O(2)
PORISO0100381		Cluster 3		0	0	0	0	0	0	0	0	0	0	0	0.44	3.87	8.29	5.67	0.5	0.9	9.52	0	0	0	0.39	3.27	2.11	-0.01	0.04	0.03	5.42	-0.99	4.43	1	1	1	0	0.768	0.028	squalene monooxygenase-like	0	92.42	F:GO:0004506; F:GO:0050660; C:GO:0016021; P:GO:0055114	F:squalene monooxygenase activity; F:flavin adenine dinucleotide binding; C:integral component of membrane; P:oxidation-reduction process	EC:1.14.13.132; EC:1.14.13			Acting on paired donors, with incorporation or reduction of molecular oxygen. The oxygen incorporated need not be derived from O(2); Acting on paired donors, with incorporation or reduction of molecular oxygen. The oxygen incorporated need not be derived from O(2)
PORISO0092512		Cluster 2		0	0	0	0	0	0	0	0	0	0.87	0.8	0.44	0.1	0.13	0.14	5.69	4.01	3.97	0	0	0	1.37	0.93	2.82	-0.01	0.04	0.03	-2.28	4.98	2.7	1	1	1	0	0	0	squalene monooxygenase-like	2.57e-113	77.42	F:GO:0004506; F:GO:0050660; C:GO:0016021; P:GO:0055114	F:squalene monooxygenase activity; F:flavin adenine dinucleotide binding; C:integral component of membrane; P:oxidation-reduction process	EC:1.14.13.132; EC:1.14.13			Acting on paired donors, with incorporation or reduction of molecular oxygen. The oxygen incorporated need not be derived from O(2); Acting on paired donors, with incorporation or reduction of molecular oxygen. The oxygen incorporated need not be derived from O(2)
PSIISO0050892		Cluster 5		14.68	24.51	7.78	7.29	12.78	7.65	7.09	10.41	13.72	5.94	5.39	6.39	1.46	0.42	1.45	1.02	2.89	1.23	3.57	2.99	2.82	3.17	1.79	1.88	-0.53	-0.51	-1.03	-2.14	0.38	-1.76	1	1	0.699	0.002	1	0.006	magnesium-protoporphyrin IX monomethyl ester	1.2e-90	88.2	P:GO:0015995; F:GO:0046872; P:GO:0015979; P:GO:0055114; F:GO:0048529	P:chlorophyll biosynthetic process; F:metal ion binding; P:photosynthesis; P:oxidation-reduction process; F:magnesium-protoporphyrin IX monomethyl ester (oxidative) cyclase activity	EC:1.14.13.81; EC:1.14.13			Magnesium-protoporphyrin IX monomethyl ester (oxidative) cyclase; Acting on paired donors, with incorporation or reduction of molecular oxygen. The oxygen incorporated need not be derived from O(2)
PSIISO0079782		Cluster 5		23.39	16.24	17.92	16.75	6.51	16.4	17.07	20.01	22.33	0.79	0.61	0.61	0.21	0.16	0.05	0.25	0.23	0.77	4.05	3.49	3.81	1.35	0.92	1.12	-0.52	0.27	-0.24	-2.21	1.48	-0.73	1	1	1	0	0.177	0.911	Cytochrome P450	2.08e-159	68	F:GO:0005506; P:GO:0055114; F:GO:0016710; F:GO:0020037	F:iron ion binding; P:oxidation-reduction process; F:trans-cinnamate 4-monooxygenase activity; F:heme binding	EC:1.14.13; EC:1.14.13.11			Acting on paired donors, with incorporation or reduction of molecular oxygen. The oxygen incorporated need not be derived from O(2); Trans-cinnamate 4-monooxygenase
PORISO0038854		Cluster 4		0.1	0	0	0.03	0.06	0	0.1	0.03	0	1.99	0.33	1.45	0.67	0.65	0.67	7.56	141.58	250.94	0.01	0.03	0.04	1.63	1.49	6.32	0.65	-0.46	0.2	-0.63	7.42	6.79	1	1	1	0.923	0	0	Cytochrome P450	0	61.8	P:GO:0033075; F:GO:0005488; F:GO:0047084	P:isoquinoline alkaloid biosynthetic process; F:binding; F:methyltetrahydroprotoberberine 14-monooxygenase activity	EC:1.14.13; EC:1.14.13.37			Acting on paired donors, with incorporation or reduction of molecular oxygen. The oxygen incorporated need not be derived from O(2); Methyltetrahydroprotoberberine 14-monooxygenase
PPRISO0048027	Cluster 3			4.86	0.52	2.66	0	0.1	0.06	0.11	0	0	0	0	0	0	0	0	0	0	0	1.05	0.06	0.02	0.01	0	0.01	-4.87	-1.62	-6.5	0.17	0.18	0.36	0.005	1	0	1	1	1	Cytochrome P450	2.12e-100	75.05	F:GO:0050598; P:GO:0006812; P:GO:0055085; F:GO:0005506; C:GO:0016020; P:GO:0055114; F:GO:0020037	F:taxane 13-alpha-hydroxylase activity; P:cation transport; P:transmembrane transport; F:iron ion binding; C:membrane; P:oxidation-reduction process; F:heme binding	EC:1.14.13; EC:1.14.13.77			Acting on paired donors, with incorporation or reduction of molecular oxygen. The oxygen incorporated need not be derived from O(2); Taxane 13-alpha-hydroxylase
PSIISO0054556		Cluster 2		4.9	0.35	13.77	4.79	5.81	1.71	0.42	2.28	2.86	0.36	0.05	0.02	0.05	0.09	0.04	0.26	0.36	4.23	1.82	1.89	0.78	0.85	0.78	1.61	0.02	-1.82	-1.77	-0.97	4.58	3.62	1	0.688	0.531	1	0	0.025	Polyphenol oxidase	0	67.9	F:GO:0004503; F:GO:0046872; F:GO:0004097; P:GO:0055114; P:GO:0006810	F:monophenol monooxygenase activity; F:metal ion binding; F:catechol oxidase activity; P:oxidation-reduction process; P:transport	EC:1.14.18.1; EC:1.14.18; EC:1.10.3; EC:1.10.3.1			Tyrosinase; Acting on paired donors, with incorporation or reduction of molecular oxygen. The oxygen incorporated need not be derived from O(2); Acting on diphenols and related substances as donors; Catechol oxidase
PPNISO0028834		Cluster 2		0.03	0	0.09	0	0	0.03	0.03	0	0.05	55.81	22.07	21.01	22.36	28.98	18.38	195.23	106.45	182.54	0.01	0.01	0.03	5.27	4.93	7.48	-2.16	1.63	-0.53	-0.28	2.62	2.34	1	1	1	1	0	0	Polyphenol oxidase	0	64.5	F:GO:0004503; F:GO:0046872; F:GO:0004097; P:GO:0055114; P:GO:0006810	F:monophenol monooxygenase activity; F:metal ion binding; F:catechol oxidase activity; P:oxidation-reduction process; P:transport	EC:1.14.18.1; EC:1.14.18; EC:1.10.3; EC:1.10.3.1	map00950	K00422	Tyrosinase; Acting on paired donors, with incorporation or reduction of molecular oxygen. The oxygen incorporated need not be derived from O(2); Acting on diphenols and related substances as donors; Catechol oxidase
PPNISO0112845		Cluster 2		0	0	0	0.01	0	0	0.02	0	0.01	3.51	0.63	0.73	0.81	1.35	0.5	4.1	3.5	22.19	0	0.01	0.01	1.73	1.6	3.34	6.93	0.74	7.67	-0.63	3.32	2.7	1	1	1	0.899	0	0.002	Polyphenol oxidase	0	70	F:GO:0004503; F:GO:0046872; F:GO:0004097; P:GO:0055114	F:monophenol monooxygenase activity; F:metal ion binding; F:catechol oxidase activity; P:oxidation-reduction process	EC:1.14.18.1; EC:1.14.18; EC:1.10.3; EC:1.10.3.1			Tyrosinase; Acting on paired donors, with incorporation or reduction of molecular oxygen. The oxygen incorporated need not be derived from O(2); Acting on diphenols and related substances as donors; Catechol oxidase
PPRISO0014625	Cluster 3			126.1	70.9	111.07	4.68	9.62	2.51	4.07	22.84	34.62	0.06	0.03	0	0	0	0	0	0	0	6.46	2.19	3.43	0.5	0	0.01	-3.63	1.09	-2.51	-8.25	0.18	-8.05	0.003	1	0.028	0.923	1	1	Fatty acid desaturase	0	73.5	F:GO:0016717; P:GO:0006629; C:GO:0016021; P:GO:0055114	F:oxidoreductase activity, acting on paired donors, with oxidation of a pair of donors resulting in the reduction of molecular oxygen to two molecules of water; P:lipid metabolic process; C:integral component of membrane; P:oxidation-reduction process	EC:1.14.19			Acting on paired donors, with incorporation or reduction of molecular oxygen. The oxygen incorporated need not be derived from O(2)
PPRISO0086340	Cluster 1			2.32	1.94	2.15	0.04	1.87	0	0.08	0.22	0.46	0	0	0	0	0	0	0	0	0	0.97	0.57	0.18	0.01	0	0.01	-0.87	-2.47	-3.32	0.17	0.18	0.36	1	0.931	0.008	1	1	1	Fatty acid desaturase	6.65e-23	86.92	F:GO:0016717; P:GO:0006629; C:GO:0016021; P:GO:0055114	F:oxidoreductase activity, acting on paired donors, with oxidation of a pair of donors resulting in the reduction of molecular oxygen to two molecules of water; P:lipid metabolic process; C:integral component of membrane; P:oxidation-reduction process	EC:1.14.19			Acting on paired donors, with incorporation or reduction of molecular oxygen. The oxygen incorporated need not be derived from O(2)
PSIISO0042512	Cluster 7			55.94	65.15	68.37	5.86	2.33	6.27	11.24	86.48	106.11	0.02	0.02	0.02	0	0.02	0	0	0	0	5.76	2.06	5.12	0.68	0.21	0.01	-3.74	3.55	-0.17	-1.85	-6.32	-8.18	0	0.007	1	1	1	1	Fatty acid desaturase	0	78.95	F:GO:0016717; P:GO:0006629; C:GO:0016021; P:GO:0055114	F:oxidoreductase activity, acting on paired donors, with oxidation of a pair of donors resulting in the reduction of molecular oxygen to two molecules of water; P:lipid metabolic process; C:integral component of membrane; P:oxidation-reduction process	EC:1.14.19			Acting on paired donors, with incorporation or reduction of molecular oxygen. The oxygen incorporated need not be derived from O(2)
PSIISO0069548	Cluster 3			63.45	116.07	96.02	5.88	11.99	5.75	7.43	15.22	24.75	0.11	0.24	0.12	0.07	0.1	0.11	0.07	0.75	0.27	6.24	2.73	3.32	0.92	0.87	1.08	-3.19	0.29	-2.89	-0.57	1.76	1.19	0.012	1	0.003	1	0.336	0.925	Fatty acid desaturase	0	77.6	F:GO:0016717; P:GO:0006629; C:GO:0016021; P:GO:0055114	F:oxidoreductase activity, acting on paired donors, with oxidation of a pair of donors resulting in the reduction of molecular oxygen to two molecules of water; P:lipid metabolic process; C:integral component of membrane; P:oxidation-reduction process	EC:1.14.19			Acting on paired donors, with incorporation or reduction of molecular oxygen. The oxygen incorporated need not be derived from O(2)
PPNISO0018332		Cluster 6		0.26	0	0.25	0	0.11	0	0.04	0	0	418.61	284.92	221.75	12.45	19.54	28.66	110.57	122.56	94.31	0.05	0.04	0.01	8.52	4.69	6.97	-1	-2.79	-3.8	-3.62	2.15	-1.47	1	1	0.376	0	0	0	Fatty acid desaturase	0	74	F:GO:0016717; P:GO:0006629; C:GO:0016021; P:GO:0055114	F:oxidoreductase activity, acting on paired donors, with oxidation of a pair of donors resulting in the reduction of molecular oxygen to two molecules of water; P:lipid metabolic process; C:integral component of membrane; P:oxidation-reduction process	EC:1.14.19			Acting on paired donors, with incorporation or reduction of molecular oxygen. The oxygen incorporated need not be derived from O(2)
PPNISO0001003		Cluster 3		0	0	0	0	0	0	0	0	0	0.09	0	0.67	1.69	2.25	0.3	1.29	3.61	6.51	0	0	0	0.73	1.82	2.5	-0.01	0.04	0.03	2.39	1.38	3.78	1	1	1	0.112	0.252	0.003	Fatty acid desaturase	5.93e-64	69.95	F:GO:0016717; P:GO:0006629; C:GO:0016021; P:GO:0055114	F:oxidoreductase activity, acting on paired donors, with oxidation of a pair of donors resulting in the reduction of molecular oxygen to two molecules of water; P:lipid metabolic process; C:integral component of membrane; P:oxidation-reduction process	EC:1.14.19			Acting on paired donors, with incorporation or reduction of molecular oxygen. The oxygen incorporated need not be derived from O(2)
PPNISO0032378		Cluster 4		8.54	2.73	8.05	1.31	2.2	1.48	1.64	5.36	3.78	1.96	1.7	2.79	8.29	11.04	3.84	9.25	102.87	471.43	2.29	1.03	1.37	2.15	3.53	6.63	-1.46	0.45	-0.99	1.89	4.5	6.4	0.63	1	0.783	0	0	0	Cytochrome P450	0	62.05	C:GO:0005789; F:GO:0047055; F:GO:0047052; F:GO:0005506; C:GO:0016021; P:GO:0055114; F:GO:0004497; F:GO:0020037; P:GO:0097295	C:endoplasmic reticulum membrane; F:salutaridine synthase activity; F:(S)-stylopine synthase activity; F:iron ion binding; C:integral component of membrane; P:oxidation-reduction process; F:monooxygenase activity; F:heme binding; P:morphine biosynthetic process	EC:1.14.21; EC:1.14.21.1; EC:1.14.21.4			Acting on paired donors, with incorporation or reduction of molecular oxygen. The oxygen incorporated need not be derived from O(2); (S)-stylopine synthase; Salutaridine synthase
PPNISO0040912		Cluster 4		1.42	0.48	2.54	1.32	1.12	1.17	0.2	1.53	0.92	69.95	31.12	32.34	27.84	112.07	30.45	157.38	172.84	452.31	0.61	0.71	0.42	5.74	5.89	8.16	0.07	-0.95	-0.85	0.47	2.09	2.57	1	1	1	0.962	0.001	0	Cytochrome P450	0	65.3	C:GO:0005789; F:GO:0047055; F:GO:0047052; F:GO:0005506; C:GO:0016021; P:GO:0055114; F:GO:0004497; F:GO:0020037; P:GO:0097295	C:endoplasmic reticulum membrane; F:salutaridine synthase activity; F:(S)-stylopine synthase activity; F:iron ion binding; C:integral component of membrane; P:oxidation-reduction process; F:monooxygenase activity; F:heme binding; P:morphine biosynthetic process	EC:1.14.21; EC:1.14.21.1; EC:1.14.21.4	map00950	K13395	Acting on paired donors, with incorporation or reduction of molecular oxygen. The oxygen incorporated need not be derived from O(2); (S)-stylopine synthase; Salutaridine synthase
PSIISO0008627		Cluster 6		324.42	185.03	289.59	372.73	416.94	371.29	374.56	270.74	217.03	2.47	0.8	0.3	0.36	0.12	0.05	1.23	0.69	1	7.74	8.24	7.9	1.56	0.95	1.52	0.86	-1.05	-0.18	-2.6	2.38	-0.2	0.999	0.935	1	0.019	0.007	1	Superoxide dismutase	1.29e-71	69.75	F:GO:0008270; F:GO:0005507; P:GO:0019430; P:GO:0055114; F:GO:0004784; C:GO:0009536	F:zinc ion binding; F:copper ion binding; P:removal of superoxide radicals; P:oxidation-reduction process; F:superoxide dismutase activity; C:plastid	EC:1.15.1.1			Superoxide dismutase
PPRISO0023304	Cluster 2			32.07	27.56	42.19	188.49	53.54	223.69	315.1	238.46	244.63	0	0	0	0	0.04	0	0	0	0	4.87	6.83	7.78	0.01	0.24	0.01	2.14	0.52	2.67	6.68	-6.32	0.36	0.054	1	0	1	1	1	Ferritin	1.97e-88	91.94	F:GO:0003676; P:GO:0006879; C:GO:0005623; P:GO:0006979; F:GO:0008199; P:GO:0006826; C:GO:0016021; P:GO:0015074; P:GO:0055114; F:GO:0004322	F:nucleic acid binding; P:cellular iron ion homeostasis; C:cell; P:response to oxidative stress; F:ferric iron binding; P:iron ion transport; C:integral component of membrane; P:DNA integration; P:oxidation-reduction process; F:ferroxidase activity	EC:1.16.3.1; EC:1.16.3			Ferroxidase; Oxidizing metal ions
PPRISO0046477	Cluster 2			29.17	9.1	33.51	268.45	26.91	417.9	986.51	265.24	256.53	0	0	0	0.04	0	0	0	0	0	4.2	7.04	8.47	0.01	0.23	0.01	3.24	0.91	4.15	6.81	-6.46	0.36	0.007	1	0	1	1	1	Ferritin	1.22e-128	84.83	F:GO:0003676; P:GO:0006879; C:GO:0005623; P:GO:0006979; F:GO:0008199; P:GO:0006826; C:GO:0016021; P:GO:0015074; P:GO:0055114; F:GO:0004322	F:nucleic acid binding; P:cellular iron ion homeostasis; C:cell; P:response to oxidative stress; F:ferric iron binding; P:iron ion transport; C:integral component of membrane; P:DNA integration; P:oxidation-reduction process; F:ferroxidase activity	EC:1.16.3.1; EC:1.16.3			Ferroxidase; Oxidizing metal ions
PSIISO0007569	Cluster 2			35.18	33.38	33.68	210.66	30.39	254.2	343.27	216.31	225.09	0	0	0	0	0	0.05	0	0	0	4.89	6.7	7.72	0.01	0.28	0.01	2.09	0.49	2.58	7.62	-7.25	0.36	0.118	1	0.001	1	1	1	Ferritin	7.1e-129	84.79	F:GO:0003676; P:GO:0006879; C:GO:0005623; P:GO:0006979; F:GO:0008199; P:GO:0006826; C:GO:0016021; P:GO:0015074; P:GO:0055114; F:GO:0004322	F:nucleic acid binding; P:cellular iron ion homeostasis; C:cell; P:response to oxidative stress; F:ferric iron binding; P:iron ion transport; C:integral component of membrane; P:DNA integration; P:oxidation-reduction process; F:ferroxidase activity	EC:1.16.3.1; EC:1.16.3			Ferroxidase; Oxidizing metal ions
PSIISO0020764	Cluster 6			46.15	77.5	61.01	230.99	145.74	315.66	490.27	819.06	819.66	0	0	0	0.14	0	0.05	0	0	0	5.69	7.51	9.19	0.01	0.58	0.01	1.89	1.25	3.15	9.06	-8.7	0.36	0.165	0.703	0	0.626	0.666	1	Ferritin	9.84e-130	83.89	F:GO:0003676; P:GO:0006879; C:GO:0005623; P:GO:0006979; F:GO:0008199; P:GO:0006826; C:GO:0016021; P:GO:0015074; P:GO:0055114; F:GO:0004322	F:nucleic acid binding; P:cellular iron ion homeostasis; C:cell; P:response to oxidative stress; F:ferric iron binding; P:iron ion transport; C:integral component of membrane; P:DNA integration; P:oxidation-reduction process; F:ferroxidase activity	EC:1.16.3.1; EC:1.16.3			Ferroxidase; Oxidizing metal ions
PSIISO0045721	Cluster 6			1.18	0.01	2.09	12.16	3.24	27.83	51.4	58.02	52.83	0	0	0	0	0	0	0	0	0	0.41	3.28	5.37	0.01	0	0.01	3.82	1.74	5.57	0.17	0.18	0.36	0.029	0.364	0	1	1	1	Ferritin	6.42e-54	85.61	P:GO:0006879; C:GO:0005623; P:GO:0006979; F:GO:0008199; P:GO:0006826; C:GO:0016021; P:GO:0055114; F:GO:0004322	P:cellular iron ion homeostasis; C:cell; P:response to oxidative stress; F:ferric iron binding; P:iron ion transport; C:integral component of membrane; P:oxidation-reduction process; F:ferroxidase activity	EC:1.16.3.1; EC:1.16.3			Ferroxidase; Oxidizing metal ions
PPNISO0029669		Cluster 1		0	0	0	0	0.03	0	0	0	0	22.66	26.7	35.39	122.57	145.82	181.57	42.46	31.29	111.72	0	0	0	5.18	7.57	5.94	6.82	-6.81	0.03	2.6	-1.59	1.02	1	1	1	0	0.012	0.236	Ferritin	3.91e-88	79.17	F:GO:0003676; P:GO:0006879; C:GO:0005623; P:GO:0006979; F:GO:0008199; P:GO:0006826; C:GO:0016021; P:GO:0015074; P:GO:0055114; F:GO:0004322	F:nucleic acid binding; P:cellular iron ion homeostasis; C:cell; P:response to oxidative stress; F:ferric iron binding; P:iron ion transport; C:integral component of membrane; P:DNA integration; P:oxidation-reduction process; F:ferroxidase activity	EC:1.16.3.1; EC:1.16.3			Ferroxidase; Oxidizing metal ions
PPNISO0032446		Cluster 3		0	0	0	0	0	0	0	0	0	3.14	2.43	2.35	9.58	7.72	1.62	3.33	14	21.96	0	0	0	2.33	3.17	3.8	-0.01	0.04	0.03	1.27	1	2.28	1	1	1	0.092	0.493	0.002	Ferritin	4.2e-124	74.68	P:GO:0006879; C:GO:0005623; F:GO:0008199; P:GO:0006826; P:GO:0055114; F:GO:0004322	P:cellular iron ion homeostasis; C:cell; F:ferric iron binding; P:iron ion transport; P:oxidation-reduction process; F:ferroxidase activity	EC:1.16.3.1; EC:1.16.3			Ferroxidase; Oxidizing metal ions
PSIISO0005994	Cluster 2	Cluster 1	Cluster 1	7983.72	7791.36	11754.6	47943.2	35414	53496.3	68706.9	46486.4	42722.1	0	0.36	0.24	15.87	1.88	2.28	0	0.15	0	12.46	14.52	14.52	0.72	3.02	0.32	2.46	-0.28	2.19	4.92	-7.2	-2.28	0.019	1	0.006	0	0	1	Metallothionein type 3	5.39e-20	75.4	F:GO:0046872	F:metal ion binding
PPRISO0097594		Cluster 8		23.32	8.27	31.52	5.47	4.86	6.55	5.64	6.19	6.27	15.94	3.37	5.72	1.84	1.87	0.49	1.28	1.48	2.05	4.02	2.37	2.08	3.36	1.87	1.87	-1.59	-0.39	-1.96	-2.41	0.14	-2.27	0.344	1	0.037	0	1	0	Ribonucleoside-diphosphate reductase	0	90.61	F:GO:0005524; F:GO:0004748; P:GO:0006260; P:GO:0055114	F:ATP binding; F:ribonucleoside-diphosphate reductase activity, thioredoxin disulfide as acceptor; P:DNA replication; P:oxidation-reduction process	EC:1.17.4; EC:1.17.4.1	map00983	K10807	Acting on CH or CH(2) groups; Ribonucleoside-diphosphate reductase
PPNISO0018961		Cluster 1		0	0	0	0	0	0	0	0	0	0.99	1.08	0.51	2.36	3.32	3.37	1.67	2.43	2.38	0	0	0	1.48	2.62	2.11	-0.01	0.04	0.03	2.02	-0.71	1.31	1	1	1	0.002	0.539	0.101	ribonucleoside-diphosphate reductase small chain A-like isoform X1	2.01e-134	86.56	F:GO:0004748; P:GO:0007275; P:GO:0009186; P:GO:0009263; C:GO:0016021; P:GO:0055114; P:GO:0051726; C:GO:0005971	F:ribonucleoside-diphosphate reductase activity, thioredoxin disulfide as acceptor; P:multicellular organism development; P:deoxyribonucleoside diphosphate metabolic process; P:deoxyribonucleotide biosynthetic process; C:integral component of membrane; P:oxidation-reduction process; P:regulation of cell cycle; C:ribonucleoside-diphosphate reductase complex	EC:1.17.4; EC:1.17.4.1			Acting on CH or CH(2) groups; Ribonucleoside-diphosphate reductase
PPNISO0022739		Cluster 5		0	0	0.15	0	0	0	0	0	0	56.08	12.8	21.89	5.9	6.13	3.85	5.43	5.37	9.56	0.02	0	0	5.05	3.17	3.23	-8.34	0.04	-8.28	-2.28	0.19	-2.09	1	1	1	0	1	0	Ribonucleoside-diphosphate reductase	0	90.45	F:GO:0005524; F:GO:0004748; P:GO:0006260; P:GO:0055114	F:ATP binding; F:ribonucleoside-diphosphate reductase activity, thioredoxin disulfide as acceptor; P:DNA replication; P:oxidation-reduction process	EC:1.17.4; EC:1.17.4.1			Acting on CH or CH(2) groups; Ribonucleoside-diphosphate reductase
PPNISO0033661		Cluster 5		0.11	0.28	0.4	0	0.05	0	0	0	0	84.18	14.22	35.95	0.73	2.23	0.75	4.19	2.76	3.76	0.15	0.01	0	5.54	1.79	2.58	-3.22	-7.81	-11	-4.99	1.42	-3.56	0.437	1	0.031	0	0.042	0	Ribonucleoside-diphosphate reductase small chain A isoform 1	0	84.44	F:GO:0004748; P:GO:0007275; P:GO:0009186; P:GO:0009263; C:GO:0016021; P:GO:0055114; P:GO:0051726; C:GO:0005971	F:ribonucleoside-diphosphate reductase activity, thioredoxin disulfide as acceptor; P:multicellular organism development; P:deoxyribonucleoside diphosphate metabolic process; P:deoxyribonucleotide biosynthetic process; C:integral component of membrane; P:oxidation-reduction process; P:regulation of cell cycle; C:ribonucleoside-diphosphate reductase complex	EC:1.17.4; EC:1.17.4.1	map00983	K10808	Acting on CH or CH(2) groups; Ribonucleoside-diphosphate reductase
PSIISO0052504		Cluster 7		85.03	95.59	93.3	156.24	74.49	162.05	203.47	139.85	124.26	0.7	0.65	0.65	1.1	0.19	0.57	0.12	0	0.04	6.3	6.7	6.93	1.35	1.42	0.53	0.53	-0.13	0.4	0.1	-3.78	-3.68	1	1	1	1	0.001	0	4-hydroxy-3-methylbut-2-en-1-yl diphosphate synthase	0	93.53	C:GO:0009570; P:GO:0009617; F:GO:0003725; F:GO:0005506; C:GO:0009941; P:GO:0019288; P:GO:0009862; P:GO:0055114; F:GO:0051539; F:GO:0046429; P:GO:0016114	C:chloroplast stroma; P:response to bacterium; F:double-stranded RNA binding; F:iron ion binding; C:chloroplast envelope; P:isopentenyl diphosphate biosynthetic process, methylerythritol 4-phosphate pathway; P:systemic acquired resistance, salicylic acid mediated signaling pathway; P:oxidation-reduction process; F:4 iron, 4 sulfur cluster binding; F:4-hydroxy-3-methylbut-2-en-1-yl diphosphate syn…	EC:1.17.7.1; EC:1.17.7			(E)-4-hydroxy-3-methylbut-2-enyl-diphosphate synthase (ferredoxin); Acting on CH or CH(2) groups
PSIISO0092890		Cluster 4		0.68	0.22	0.7	1.21	0.19	1.69	1.78	1.52	1.13	0	0	0	0.05	0.04	0	0.37	0.1	0.09	0.26	0.49	0.61	0.01	0.48	0.92	0.93	0.34	1.27	9.5	2.66	12.17	1	1	0.528	0.286	0.047	0	4-hydroxy-3-methylbut-2-en-1-yl diphosphate synthase	0	83.87	C:GO:0009570; P:GO:0009617; F:GO:0003725; F:GO:0005506; C:GO:0009941; P:GO:0019288; P:GO:0009862; P:GO:0055114; F:GO:0051539; F:GO:0046429; P:GO:0016114	C:chloroplast stroma; P:response to bacterium; F:double-stranded RNA binding; F:iron ion binding; C:chloroplast envelope; P:isopentenyl diphosphate biosynthetic process, methylerythritol 4-phosphate pathway; P:systemic acquired resistance, salicylic acid mediated signaling pathway; P:oxidation-reduction process; F:4 iron, 4 sulfur cluster binding; F:4-hydroxy-3-methylbut-2-en-1-yl diphosphate syn…	EC:1.17.7.1; EC:1.17.7			(E)-4-hydroxy-3-methylbut-2-enyl-diphosphate synthase (ferredoxin); Acting on CH or CH(2) groups
PPNISO0066238		Cluster 2		0	0	0	0	0	0	0	0	0	14.65	6.67	8.44	6.04	3.44	1.73	10.58	28.79	50.8	0	0	0	3.73	2.73	4.91	-0.01	0.04	0.03	-1.27	2.89	1.63	1	1	1	0.026	0	0.012	aldehyde dehydrogenase family 2 member C4-like	0	85.3	F:GO:0004029; F:GO:0001758; P:GO:0055114	F:aldehyde dehydrogenase (NAD) activity; F:retinal dehydrogenase activity; P:oxidation-reduction process	EC:1.2.1.36; EC:1.2.1.3			Retinal dehydrogenase; Aldehyde dehydrogenase (NAD(+))
PORISO0049485		Cluster 1		0	0	0	0	0.04	0	0	0	0	0.13	0.11	0.13	4.16	5.44	4.45	0.11	0.39	0.92	0	0.01	0	0.88	3.05	1.16	8.74	-8.73	0.03	5.44	-3.54	1.91	1	1	1	0	0	0.163	aldehyde dehydrogenase family 2 member C4-like	0	85.4	F:GO:0004029; F:GO:0001758; P:GO:0055114	F:aldehyde dehydrogenase (NAD) activity; F:retinal dehydrogenase activity; P:oxidation-reduction process	EC:1.2.1.36; EC:1.2.1.3			Retinal dehydrogenase; Aldehyde dehydrogenase (NAD(+))
PPRISO0005609	Cluster 1			11.44	11.39	10.95	4.53	23.93	4.18	2.23	1.84	1.17	0	0	0	0	0	0	0	0	0	3.26	2.76	0.69	0.01	0	0.01	0.6	-3.67	-3.06	0.17	0.18	0.36	1	0.052	0.003	1	1	1	Semialdehyde dehydrogenase	3.29e-100	73.86	P:GO:0009086; P:GO:0009097; F:GO:0003942; F:GO:0050661; C:GO:0005737; F:GO:0051287; P:GO:0009089; P:GO:0009088; F:GO:0004073; F:GO:0046983; P:GO:0055114	P:methionine biosynthetic process; P:isoleucine biosynthetic process; F:N-acetyl-gamma-glutamyl-phosphate reductase activity; F:NADP binding; C:cytoplasm; F:NAD binding; P:lysine biosynthetic process via diaminopimelate; P:threonine biosynthetic process; F:aspartate-semialdehyde dehydrogenase activity; F:protein dimerization activity; P:oxidation-reduction process	EC:1.2.1.38; EC:1.2.1.11			N-acetyl-gamma-glutamyl-phosphate reductase; Aspartate-semialdehyde dehydrogenase
PSIISO0024961		Cluster 7		5.42	1.97	6.15	3.44	3.12	2.44	4.26	1.73	0.74	1.08	1.11	0.8	0.86	0.5	0.36	0.25	0.11	0.39	1.8	1.56	0.88	1.58	1.39	0.98	-0.21	-1.07	-1.27	-0.69	-1.4	-2.08	1	1	0.62	0.676	0.174	0.007	Semialdehyde dehydrogenase	0	89.43	P:GO:0009086; P:GO:0009097; F:GO:0003942; F:GO:0050661; C:GO:0005737; F:GO:0051287; P:GO:0009089; P:GO:0009088; F:GO:0004073; F:GO:0046983; P:GO:0055114	P:methionine biosynthetic process; P:isoleucine biosynthetic process; F:N-acetyl-gamma-glutamyl-phosphate reductase activity; F:NADP binding; C:cytoplasm; F:NAD binding; P:lysine biosynthetic process via diaminopimelate; P:threonine biosynthetic process; F:aspartate-semialdehyde dehydrogenase activity; F:protein dimerization activity; P:oxidation-reduction process	EC:1.2.1.38; EC:1.2.1.11			N-acetyl-gamma-glutamyl-phosphate reductase; Aspartate-semialdehyde dehydrogenase
PSIISO0038290	Cluster 5			0.51	0.57	1.8	1.63	0.22	0.68	0.02	0	0	0	0	0	0	0	0	0	0	0	0.42	0.44	0.01	0.01	0	0.01	-0.2	-7.17	-7.38	0.17	0.18	0.36	1	0	0	1	1	1	Delta-1-pyrroline-5-carboxylate synthase	3.06e-85	81.85	F:GO:0000166; F:GO:0004349; C:GO:0005737; C:GO:0016021; F:GO:0004350; P:GO:0006561; P:GO:0055114; P:GO:0016310	F:nucleotide binding; F:glutamate 5-kinase activity; C:cytoplasm; C:integral component of membrane; F:glutamate-5-semialdehyde dehydrogenase activity; P:proline biosynthetic process; P:oxidation-reduction process; P:phosphorylation	EC:1.2.1.41; EC:2.7.2.11			Glutamate-5-semialdehyde dehydrogenase; Glutamate 5-kinase
PPRISO0017444	Cluster 1			116.33	90.22	98.32	27.81	40.97	22.66	9.22	18.12	18.09	0	0	0	0.03	0	0	0	0	0	6.46	4.66	3.35	0.01	0.21	0.01	-1.36	-1.69	-3.03	6.81	-6.46	0.36	0.612	0.501	0	1	1	1	Pyruvate dehydrogenase E1 component subunit beta	0	79.35	P:GO:0006086; C:GO:0005759; F:GO:0004739; P:GO:0006096; P:GO:0055114	P:acetyl-CoA biosynthetic process from pyruvate; C:mitochondrial matrix; F:pyruvate dehydrogenase (acetyl-transferring) activity; P:glycolytic process; P:oxidation-reduction process	EC:1.2.4.1			Pyruvate dehydrogenase (acetyl-transferring)
PPNISO0113511	Cluster 3			0.96	0.72	0.79	0	0.03	0	0	0.09	0.46	4.15	1.2	1.11	1.21	1.78	0.79	1.32	0.97	1	0.41	0	0.14	2.01	1.85	1.61	-5.43	3.06	-2.34	-0.55	-0.31	-0.86	0.001	0.887	0.361	0.843	1	0.496	Short-chain dehydrogenase reductase SDR	8.24e-136	61.3	P:GO:0055114; F:GO:0016630	P:oxidation-reduction process; F:protochlorophyllide reductase activity	EC:1.3.1.33			Protochlorophyllide reductase
PPRISO0099295	Cluster 3			114.19	48.93	144.35	2.43	1.5	1.91	1.43	19.4	51.68	0.33	0.07	0.1	0.01	0.15	0.02	0.16	0.08	0.26	6.37	1.04	3.25	0.91	0.71	0.91	-5.47	3.26	-2.18	-1.39	1.45	0.06	0	0.084	0.218	0.573	0.414	1	Short-chain dehydrogenase reductase SDR	1.07e-131	59.6	C:GO:0044428; P:GO:0016070; P:GO:0055114; F:GO:0016630	C:nuclear part; P:RNA metabolic process; P:oxidation-reduction process; F:protochlorophyllide reductase activity	EC:1.3.1.33			Protochlorophyllide reductase
PSIISO0032958	Cluster 3			26.39	35.28	59.4	7.78	3.12	3.86	1.13	5.45	6.79	0	0	0	0.06	0.03	0	0	0.03	0	5.05	2.11	1.59	0.01	0.48	0.24	-2.94	-0.5	-3.42	8.35	-1.24	7.13	0.004	1	0.001	0.923	1	1	Short-chain dehydrogenase reductase SDR	2.21e-79	68.75	P:GO:0055114; F:GO:0016630	P:oxidation-reduction process; F:protochlorophyllide reductase activity	EC:1.3.1.33			Protochlorophyllide reductase
PSIISO0038903	Cluster 7			1.9	0.84	1.07	0.88	0.26	0.77	20.66	8.78	5.33	0	0	0	0	0	0	0	0	0.05	0.57	0.38	2.8	0.01	0	0.25	-0.96	3.83	2.87	0.17	7.69	7.88	1	0.002	0.006	1	1	1	short-chain dehydrogenase TIC chloroplastic-like	5.07e-56	84.8	P:GO:0055114; F:GO:0016630	P:oxidation-reduction process; F:protochlorophyllide reductase activity	EC:1.3.1.33			Protochlorophyllide reductase
PPRISO0047551	Cluster 5			9.32	0	10.96	24.16	11.71	10.63	1.23	0	0	0	0	0	0	0.04	0	0	0	0	1.92	3.7	0.16	0.01	0.24	0.01	1.58	-5.84	-4.26	6.68	-6.32	0.36	0.949	0.005	0.266	1	1	1	Heat shock 70 family	6.62e-121	84.25	F:GO:0005524; F:GO:0032440; P:GO:0055114	F:ATP binding; F:2-alkenal reductase [NAD(P)] activity; P:oxidation-reduction process	EC:1.3.1.74			2-alkenal reductase (NAD(P)(+))
PORISO0065131		Cluster 4		0	0	0	0	0	0.03	0.03	0	0	2.74	1.84	1.87	7.09	5.06	3.25	31.92	52.26	56.57	0	0.01	0.01	2.13	3.11	5.73	6.63	0.11	6.7	1.39	3.06	4.46	1	1	1	0.005	0	0	Heat shock 70 family	0	62.1	F:GO:0005524; F:GO:0032440; P:GO:0055114	F:ATP binding; F:2-alkenal reductase [NAD(P)] activity; P:oxidation-reduction process	EC:1.3.1.74			2-alkenal reductase (NAD(P)(+))
PPNISO0038368		Cluster 3		0	0	0	0	0	0	0	0	0	0.97	1.08	3.48	7.27	6.92	5.26	5.98	7.85	22.48	0	0	0	1.96	3.4	3.77	-0.01	0.04	0.03	1.91	0.69	2.6	1	1	1	0.006	0.599	0.001	Heat shock 70 family	2.39e-180	91.5	F:GO:0005524; F:GO:0032440; P:GO:0055114	F:ATP binding; F:2-alkenal reductase [NAD(P)] activity; P:oxidation-reduction process	EC:1.3.1.74			2-alkenal reductase (NAD(P)(+))
PPNISO0097853		Cluster 2		0	0	0	0.22	0	0	0	0	0.11	13.2	22.7	17.05	9.23	5.96	3.06	50.69	57.28	53.13	0	0.05	0.04	4.52	3.26	5.95	10.39	-0.96	9.45	-1.51	3.05	1.55	0.707	1	0.648	0.006	0	0.001	Heat shock 70 family	0	81.4	F:GO:0005524; F:GO:0032440; P:GO:0055114	F:ATP binding; F:2-alkenal reductase [NAD(P)] activity; P:oxidation-reduction process	EC:1.3.1.74			2-alkenal reductase (NAD(P)(+))
PSIISO0101093	Cluster 2			2.55	0.7	7.07	27.09	4.61	27.65	27.1	30.43	23.54	0	0	0	0.02	0	0	0	0.03	0.15	1.25	3.83	4.29	0.01	0.19	0.54	2.6	0.25	2.86	7.81	3.12	10.96	0.062	1	0.004	1	0.318	0.063	ABC transporter	0	79.2	F:GO:0005524; F:GO:0042626; P:GO:0055085; F:GO:0032440; C:GO:0016021; P:GO:0055114	F:ATP binding; F:ATPase activity, coupled to transmembrane movement of substances; P:transmembrane transport; F:2-alkenal reductase [NAD(P)] activity; C:integral component of membrane; P:oxidation-reduction process	EC:1.3.1.74; EC:3.6.1.3; EC:3.6.1.15			2-alkenal reductase (NAD(P)(+)); Adenosinetriphosphatase; Nucleoside-triphosphate phosphatase
PSIISO0093450	Cluster 6			0.45	0.21	0.33	1.81	0.09	2.09	7.14	7.16	6.14	1.31	0.34	0.36	0.41	0.37	0.07	0.18	0.2	0.5	0.16	0.54	2.24	1.29	1.07	1.03	1.84	2.25	4.1	-1.11	-0.01	-1.11	0.551	0.292	0	0.384	1	0.529	ABC transporter	2.72e-125	79.5	F:GO:0005524; F:GO:0042626; P:GO:0055085; F:GO:0032440; C:GO:0016021; P:GO:0055114	F:ATP binding; F:ATPase activity, coupled to transmembrane movement of substances; P:transmembrane transport; F:2-alkenal reductase [NAD(P)] activity; C:integral component of membrane; P:oxidation-reduction process	EC:1.3.1.74; EC:3.6.1.3; EC:3.6.1.15			2-alkenal reductase (NAD(P)(+)); Adenosinetriphosphatase; Nucleoside-triphosphate phosphatase
PSIISO0036003		Cluster 6		5.39	0.05	0.38	0.76	1.13	1.08	0.35	0.09	0.11	0.03	0	0.03	0	0	0	0	0.18	1	0.72	0.64	0.14	0.47	0	0.83	-0.46	-3.08	-3.53	-7.64	12.13	4.51	1	0.102	0.162	1	0.009	0.062	FAD linked oxidase	0	72.3	F:GO:0016614; F:GO:0050660; F:GO:0050328; P:GO:0055114	F:oxidoreductase activity, acting on CH-OH group of donors; F:flavin adenine dinucleotide binding; F:tetrahydroberberine oxidase activity; P:oxidation-reduction process	EC:1.3.3.8			Tetrahydroberberine oxidase
PPNISO0104238		Cluster 7		0	0	0	0	0	0	0	0	0	0.59	1.19	0.57	1.04	0.35	0.21	0	0	0.06	0	0	0	1.45	1.32	0.26	1.28	-1.28	0.03	-0.55	-5.05	-5.57	1	1	1	1	0	0	Acyl- dehydrogenase family member 10	0	63.15	F:GO:0003995; P:GO:0033539; F:GO:0000062; F:GO:0050660; F:GO:0009055; F:GO:0052890; P:GO:0055088	F:acyl-CoA dehydrogenase activity; P:fatty acid beta-oxidation using acyl-CoA dehydrogenase; F:fatty-acyl-CoA binding; F:flavin adenine dinucleotide binding; F:electron carrier activity; F:oxidoreductase activity, acting on the CH-CH group of donors, with a flavin as acceptor; P:lipid homeostasis	EC:1.3.99.3	map01130	K00249	Acting on the CH-CH group of donors
PORISO0095295		Cluster 3		0	0	0	0	0	0	0	0	0	0.21	0	0.18	0.39	0.84	0.26	0.53	0.54	1.61	0	0	0	0.63	1.3	1.44	-0.01	0.04	0.03	2.1	0.73	2.84	1	1	1	0.045	0.75	0.01	acyl- dehydrogenase family member 10	0	65.08	F:GO:0003995; P:GO:0033539; F:GO:0000062; F:GO:0050660; F:GO:0009055; F:GO:0052890; P:GO:0055088	F:acyl-CoA dehydrogenase activity; P:fatty acid beta-oxidation using acyl-CoA dehydrogenase; F:fatty-acyl-CoA binding; F:flavin adenine dinucleotide binding; F:electron carrier activity; F:oxidoreductase activity, acting on the CH-CH group of donors, with a flavin as acceptor; P:lipid homeostasis	EC:1.3.99.3			Acting on the CH-CH group of donors
PPNISO0025851		Cluster 6		0	0	0	0	0	0	0	0	0	0	0.3	0.93	0	0	0	0.91	0.94	0.86	0	0	0	0.88	0	1.49	-0.01	0.04	0.03	-8.44	9.44	1	1	1	1	0.008	0	1	Acyl- dehydrogenase family member 10	1.32e-95	80.86	F:GO:0003995; P:GO:0033539; F:GO:0000062; F:GO:0050660; F:GO:0009055; F:GO:0052890; P:GO:0055088	F:acyl-CoA dehydrogenase activity; P:fatty acid beta-oxidation using acyl-CoA dehydrogenase; F:fatty-acyl-CoA binding; F:flavin adenine dinucleotide binding; F:electron carrier activity; F:oxidoreductase activity, acting on the CH-CH group of donors, with a flavin as acceptor; P:lipid homeostasis	EC:1.3.99.3			Acting on the CH-CH group of donors
PSIISO0089306		Cluster 1		7.89	1.27	6.89	3.3	0.29	3.18	3.52	5.39	4.95	0	0	0.03	0.16	0.13	0.08	0	0	0.08	1.87	0.98	1.71	0.24	0.91	0.27	-1.25	0.91	-0.32	3.68	-2.45	1.24	0.844	1	1	0.003	0.069	1	glutamate synthase 1	0	83.85	P:GO:0006537; F:GO:0010181; F:GO:0005506; F:GO:0016040; F:GO:0050660; P:GO:0055114; F:GO:0051536	P:glutamate biosynthetic process; F:FMN binding; F:iron ion binding; F:glutamate synthase (NADH) activity; F:flavin adenine dinucleotide binding; P:oxidation-reduction process; F:iron-sulfur cluster binding	EC:1.4.1.14			Glutamate synthase (NADH)
PPNISO0065088		Cluster 1		0	0	0.03	0	0.03	0	0	0	0	1.29	0.55	0.32	1.51	0.72	11.21	0.46	0.36	1.9	0	0	0	1.34	2.55	1.42	1.25	-8.04	-6.75	3.24	-2.9	0.34	1	1	1	0.008	0.031	1	glutamate synthase	0	80.95	P:GO:0006537; F:GO:0010181; F:GO:0005506; F:GO:0016040; F:GO:0050660; P:GO:0055114; F:GO:0051536	P:glutamate biosynthetic process; F:FMN binding; F:iron ion binding; F:glutamate synthase (NADH) activity; F:flavin adenine dinucleotide binding; P:oxidation-reduction process; F:iron-sulfur cluster binding	EC:1.4.1.14			Glutamate synthase (NADH)
PSIISO0055732	Cluster 2			0.43	0.31	0.46	3.31	0.65	4.81	4.72	3.09	2.55	0	0	0	0	0	0	0	0	0	0.2	1.24	1.33	0.01	0	0.01	2.78	0.03	2.82	0.17	0.18	0.36	0.035	1	0.009	1	1	1	Amine oxidase	0	73.55	P:GO:0009308; F:GO:0005507; F:GO:0048038; F:GO:0008131; C:GO:0016021; P:GO:0055114	P:amine metabolic process; F:copper ion binding; F:quinone binding; F:primary amine oxidase activity; C:integral component of membrane; P:oxidation-reduction process	EC:1.4.3.21	map00950, map00960	K00276	Primary-amine oxidase
PSIISO0037992	Cluster 2			0.19	0.08	0.15	1.74	0.29	2.06	3.29	1.89	1.1	0	0	0	0	0	0	0	0	0	0.07	0.62	0.82	0.01	0	0.01	3.23	0.4	3.63	0.17	0.18	0.36	0.024	1	0.001	1	1	1	Amine oxidase	0	79	P:GO:0009308; F:GO:0005507; F:GO:0048038; F:GO:0008131; C:GO:0016021; P:GO:0055114	P:amine metabolic process; F:copper ion binding; F:quinone binding; F:primary amine oxidase activity; C:integral component of membrane; P:oxidation-reduction process	EC:1.4.3.21			Primary-amine oxidase
PSIISO0038728	Cluster 6			1.92	0.02	0.21	49.39	0.2	190.58	714.52	208.11	74.24	0	0	0	0.03	0	0	0	0	0	0.27	4.19	7.53	0.01	0.21	0.01	6.74	1.93	8.67	7.81	-7.46	0.36	0.008	0.902	0	1	1	1	Amine oxidase	0	72.7	P:GO:0009308; F:GO:0005507; F:GO:0048038; F:GO:0008131; C:GO:0016020; P:GO:0055114	P:amine metabolic process; F:copper ion binding; F:quinone binding; F:primary amine oxidase activity; C:membrane; P:oxidation-reduction process	EC:1.4.3.21			Primary-amine oxidase
PSIISO0093093		Cluster 3		5.86	0.8	7.81	7.41	0.83	6.02	11.4	6.71	5.66	0.06	0.05	0.02	0.36	0.29	0.2	0.36	0.26	0.32	1.7	1.74	2.4	0.75	1.12	1.05	0.03	0.54	0.58	2.93	-0.01	2.92	1	1	1	0	1	0.001	Amine oxidase	0	66.15	P:GO:0009308; F:GO:0005507; F:GO:0048038; F:GO:0008131; P:GO:0055114	P:amine metabolic process; F:copper ion binding; F:quinone binding; F:primary amine oxidase activity; P:oxidation-reduction process	EC:1.4.3.21			Primary-amine oxidase
PORISO0094964		Cluster 6		0.19	0.04	0.18	0.04	0.04	0.03	0.07	0.04	0.05	127.03	189.33	160.17	74.91	60.8	23.77	243.72	366.55	126.31	0.06	0.03	0.06	7.63	5.96	8.05	-1.48	-0.04	-1.5	-1.56	2.18	0.62	0.865	1	0.636	0.002	0	0.851	Glycine cleavage system P	0	82.08	C:GO:0005739; C:GO:0005829; F:GO:0016594; P:GO:0019464; F:GO:0004375; P:GO:0055114; C:GO:0005960	C:mitochondrion; C:cytosol; F:glycine binding; P:glycine decarboxylation via glycine cleavage system; F:glycine dehydrogenase (decarboxylating) activity; P:oxidation-reduction process; C:glycine cleavage complex	EC:1.4.4.2			Glycine dehydrogenase (aminomethyl-transferring)
PSIISO0072628	Cluster 2			2.48	0.7	1.89	16.56	0.26	17.48	9.36	17.09	14.74	0	0	0	0	0	0	0	0.03	0.04	0.7	2.51	3.23	0.01	0	0.49	2.64	0.21	2.87	0.17	9.18	9.37	0.181	1	0.001	1	0.45	0.607	alpha-aminoadipic semialdehyde synthase	0	81.25	F:GO:0047130; C:GO:0016021; C:GO:0005829; P:GO:0055114; P:GO:0019477	F:saccharopine dehydrogenase (NADP+, L-lysine-forming) activity; C:integral component of membrane; C:cytosol; P:oxidation-reduction process; P:L-lysine catabolic process	EC:1.5.1.8	map01130	K14157	Saccharopine dehydrogenase (NADP(+), L-lysine-forming)
PSIISO0034650		Cluster 3		7.36	5.8	4.1	7.12	12.86	8.25	1.36	6.36	5.77	0.03	0	0	0.3	0.54	0.34	0.32	0.07	0.17	2.23	3.02	1.61	0.24	1.24	0.92	1.06	-1.73	-0.65	5.62	-1.29	4.34	0.926	0.644	1	0	0.342	0.052	FAD dependent oxidoreductase	0	74.25	F:GO:0000166; F:GO:0003676; F:GO:0008270; F:GO:0008115; P:GO:0055114	F:nucleotide binding; F:nucleic acid binding; F:zinc ion binding; F:sarcosine oxidase activity; P:oxidation-reduction process	EC:1.5.3.1			Sarcosine oxidase
PPNISO0106005		Cluster 1		0	0	0	0	0.02	0	0	0	0	0.21	0.47	0.35	1.48	2.81	1.19	0.68	0.83	1.2	0	0	0	1.1	2.13	1.48	7.82	-7.81	0.03	2.43	-1.14	1.29	1	1	1	0	0.064	0.192	FAD dependent oxidoreductase	6.38e-168	76.36	F:GO:0000166; F:GO:0003676; F:GO:0008270; F:GO:0008115; P:GO:0015074; P:GO:0055114	F:nucleotide binding; F:nucleic acid binding; F:zinc ion binding; F:sarcosine oxidase activity; P:DNA integration; P:oxidation-reduction process	EC:1.5.3.1			Sarcosine oxidase
PPNISO0082146		Cluster 8		0	0	0	0	0	0	0	0	0	4.47	4.95	10.21	3.68	4.3	0.36	1.02	0.94	2.29	0	0	0	3.24	2.27	1.74	-0.01	0.04	0.03	-1.31	-1	-2.3	1	1	1	0.206	0.513	0	NADPH--cytochrome P450 reductase	0	68.8	C:GO:0005789; F:GO:0010181; F:GO:0003958; C:GO:0016021; P:GO:0055114; F:GO:0030586	C:endoplasmic reticulum membrane; F:FMN binding; F:NADPH-hemoprotein reductase activity; C:integral component of membrane; P:oxidation-reduction process; F:[methionine synthase] reductase activity	EC:1.6.2.4; EC:1.16.1; EC:1.16.1.8			NADPH--hemoprotein reductase; Oxidizing metal ions; [Methionine synthase] reductase
PPNISO0075540		Cluster 6		0	0	0	0	0	0	0	0	0.05	1.35	0.13	0.34	0	0	0	1.62	0.93	1.99	0	0	0.02	1.21	0	1.81	-0.01	7.65	7.64	-12.84	14.28	1.46	1	1	1	0	0	0.265	NADPH--cytochrome P450 reductase	6.24e-133	74.9	C:GO:0005789; F:GO:0010181; F:GO:0003958; C:GO:0016021; P:GO:0055114; F:GO:0030586	C:endoplasmic reticulum membrane; F:FMN binding; F:NADPH-hemoprotein reductase activity; C:integral component of membrane; P:oxidation-reduction process; F:[methionine synthase] reductase activity	EC:1.6.2.4; EC:1.16.1; EC:1.16.1.8			NADPH--hemoprotein reductase; Oxidizing metal ions; [Methionine synthase] reductase
PPRISO0021973	Cluster 5			10.69	6.18	3.03	10.53	2.15	3.97	0	0	0	0	0	0	0	0	0	0	0	0	2.32	2.1	0	0.01	0	0.01	-0.3	-16.1	-16.37	0.17	0.18	0.36	1	0	0	1	1	1	Cytochrome b245	3.48e-31	91.3	F:GO:0004601; F:GO:0005509; F:GO:0016174; C:GO:0016021; P:GO:0098869; P:GO:0055114	F:peroxidase activity; F:calcium ion binding; F:NAD(P)H oxidase activity; C:integral component of membrane; P:cellular oxidant detoxification; P:oxidation-reduction process	EC:1.6.3.1; EC:1.11.1.7			NAD(P)H oxidase (H(2)O(2)-forming); Peroxidase
PSIISO0009192	Cluster 4			0.45	0	2.64	246.82	0.62	129.73	0	0.18	0.16	0.12	0.19	0.41	0.11	0.64	0.28	0	0.12	0.16	0.36	4.89	0.11	1	1.16	0.6	6.94	-10.13	-3.16	0.55	-1.99	-1.43	0.005	0	0.45	1	0.229	0.792	NADH:flavin oxidoreductase NADH oxidase	0	80.5	F:GO:0010181; F:GO:0003959; P:GO:0055114; C:GO:0005622	F:FMN binding; F:NADPH dehydrogenase activity; P:oxidation-reduction process; C:intracellular	EC:1.6.99.1			NADPH dehydrogenase
PPNISO0072143		Cluster 1		4.59	1.35	5.17	12.98	3.42	12.06	18.34	4.46	3	1.95	3.56	6.32	21.61	18.07	16.21	4.59	6.94	10.21	1.49	2.93	2.19	2.68	4.66	3.3	1.44	-0.48	0.96	2.34	-1.56	0.78	0.482	1	0.833	0	0.001	0.701	NADH:flavin oxidoreductase NADH oxidase	2.36e-165	86.3	F:GO:0010181; F:GO:0003959; P:GO:0055114; C:GO:0005622	F:FMN binding; F:NADPH dehydrogenase activity; P:oxidation-reduction process; C:intracellular	EC:1.6.99.1			NADPH dehydrogenase
PSIISO0053943	Cluster 5			1.51	3.8	1.08	0.87	6.1	0.68	0.27	0.27	0.26	0.02	0	0	0	0	0	0.04	0.04	0	1.06	1.35	0.19	0.23	0	0.5	0.78	-4.31	-3.52	-6.48	8.89	2.42	1	0.03	0.008	1	0.663	1	NADH dehydrogenase subunit 7	6.81e-179	73.85	F:GO:0048038; F:GO:0046872; F:GO:0051287; C:GO:0016021; F:GO:0008137; P:GO:0019684; P:GO:0055114; F:GO:0051539; P:GO:0006810; C:GO:0009535	F:quinone binding; F:metal ion binding; F:NAD binding; C:integral component of membrane; F:NADH dehydrogenase (ubiquinone) activity; P:photosynthesis, light reaction; P:oxidation-reduction process; F:4 iron, 4 sulfur cluster binding; P:transport; C:chloroplast thylakoid membrane	EC:1.6.99.5; EC:1.6.99.3; EC:1.6.5.3			Acting on NADH or NADPH; NADH dehydrogenase; NADH:ubiquinone reductase (H(+)-translocating)
PSIISO0097192	Cluster 1			3.56	9.2	3.55	1.67	12.71	1.63	0.85	0.86	0.91	0	0	0	0	0	0.07	0.08	0	0	2.04	1.84	0.43	0.01	0.3	0.27	0.51	-3.65	-3.13	9.95	-0.51	9.42	1	0.054	0.005	0.386	1	0.759	TIC 214	0	89.45	C:GO:0009706; F:GO:0048038; P:GO:0015031; C:GO:0016021; F:GO:0008137; P:GO:0042773	C:chloroplast inner membrane; F:quinone binding; P:protein transport; C:integral component of membrane; F:NADH dehydrogenase (ubiquinone) activity; P:ATP synthesis coupled electron transport	EC:1.6.99.5; EC:1.6.99.3; EC:1.6.5.3			Acting on NADH or NADPH; NADH dehydrogenase; NADH:ubiquinone reductase (H(+)-translocating)
PSIISO0100296	Cluster 1			3.8	13.94	3.04	0.91	18.42	0.48	0.35	0.27	0.89	0	0.02	0.01	0.01	0	0.02	0.03	0.03	0	2.19	1.79	0.29	0.45	0.41	0.48	0.51	-4.83	-4.3	0.74	0.22	0.95	1	0.039	0.001	1	1	1	NADH-ubiquinone oxidoreductase chain 1	1.2e-170	75.55	F:GO:0048038; F:GO:0005506; F:GO:0051287; C:GO:0016021; F:GO:0008137; P:GO:0019684; P:GO:0055114; F:GO:0051539; C:GO:0009535	F:quinone binding; F:iron ion binding; F:NAD binding; C:integral component of membrane; F:NADH dehydrogenase (ubiquinone) activity; P:photosynthesis, light reaction; P:oxidation-reduction process; F:4 iron, 4 sulfur cluster binding; C:chloroplast thylakoid membrane	EC:1.6.99.5; EC:1.6.99.3; EC:1.6.5.3			Acting on NADH or NADPH; NADH dehydrogenase; NADH:ubiquinone reductase (H(+)-translocating)
PSIISO0100852	Cluster 5			1.38	5.28	1.5	0.8	7.65	0.62	0.4	0.25	0.44	0	0	0	0.03	0	0	0	0	0	1.24	1.43	0.23	0.01	0.21	0.01	0.68	-4.14	-3.45	8.65	-8.3	0.36	1	0.041	0.008	0.676	0.724	1	TIC 214	0	75.2	F:GO:0048038; F:GO:0046872; F:GO:0051287; C:GO:0016021; F:GO:0008137; P:GO:0019684; P:GO:0055114; F:GO:0051539; P:GO:0006810; C:GO:0009535	F:quinone binding; F:metal ion binding; F:NAD binding; C:integral component of membrane; F:NADH dehydrogenase (ubiquinone) activity; P:photosynthesis, light reaction; P:oxidation-reduction process; F:4 iron, 4 sulfur cluster binding; P:transport; C:chloroplast thylakoid membrane	EC:1.6.99.5; EC:1.6.99.3; EC:1.6.5.3			Acting on NADH or NADPH; NADH dehydrogenase; NADH:ubiquinone reductase (H(+)-translocating)
PPRISO0043070	Cluster 5	Cluster 7	Cluster 4	0	477.07	0.24	17.5	271.39	0	0	0	0	157.42	1055.88	1698.5	399.09	82.27	672.87	0.11	0	2.61	2.88	3.88	0	9.49	8.51	1.02	-0.32	-20.61	-20.91	-1.08	-9.23	-10.31	1	0	0	0.697	0	0	NAD(P)H-quinone oxidoreductase subunit chloroplastic (Fragment)	3.34e-122	83.45	C:GO:0009507; F:GO:0048038; C:GO:0016021; F:GO:0008137; P:GO:0042773; F:GO:0016787	C:chloroplast; F:quinone binding; C:integral component of membrane; F:NADH dehydrogenase (ubiquinone) activity; P:ATP synthesis coupled electron transport; F:hydrolase activity	EC:1.6.99.5; EC:1.6.99.3; EC:1.6.5.3			Acting on NADH or NADPH; NADH dehydrogenase; NADH:ubiquinone reductase (H(+)-translocating)
PPRISO0087900		Cluster 1		1.51	1.47	0.8	1.09	2.47	0.5	0.66	0.79	1.15	0.62	0.71	0.59	1.51	1.7	5.43	0.84	0.75	0.73	0.62	0.95	0.43	1.34	2.47	1.4	0.58	-1.49	-0.89	2.54	-2.29	0.25	1	0.91	0.887	0.001	0.004	1	TIC 214	0	89.9	C:GO:0009706; F:GO:0048038; P:GO:0015031; C:GO:0016021; F:GO:0008137; P:GO:0042773	C:chloroplast inner membrane; F:quinone binding; P:protein transport; C:integral component of membrane; F:NADH dehydrogenase (ubiquinone) activity; P:ATP synthesis coupled electron transport	EC:1.6.99.5; EC:1.6.99.3; EC:1.6.5.3			Acting on NADH or NADPH; NADH dehydrogenase; NADH:ubiquinone reductase (H(+)-translocating)
PPRISO0090557		Cluster 8		1.55	8.97	1.38	1.11	13.93	0.64	0.84	0.92	1.31	1.61	1.27	1.53	0.15	0.05	0.52	0.28	0.23	0.25	1.49	1.72	0.48	1.84	1.08	1	0.89	-3.47	-2.56	-2.17	-0.37	-2.54	1	0.165	0.122	0.044	1	0	NAD(P)H-quinone oxidoreductase subunit chloroplastic	1.01e-156	84.45	F:GO:0048038; F:GO:0005506; C:GO:0005739; C:GO:0016021; F:GO:0008137; P:GO:0019684; P:GO:0055114; F:GO:0051539; P:GO:0006810; C:GO:0005886; C:GO:0009535	F:quinone binding; F:iron ion binding; C:mitochondrion; C:integral component of membrane; F:NADH dehydrogenase (ubiquinone) activity; P:photosynthesis, light reaction; P:oxidation-reduction process; F:4 iron, 4 sulfur cluster binding; P:transport; C:plasma membrane; C:chloroplast thylakoid membrane	EC:1.6.99.5; EC:1.6.99.3; EC:1.6.5.3			Acting on NADH or NADPH; NADH dehydrogenase; NADH:ubiquinone reductase (H(+)-translocating)
PSIISO0052166		Cluster 5		1.31	4.44	1.63	1.37	6.28	1.26	1.32	0.7	0.9	0.13	0.14	0.2	0	0.02	0	0	0	0.04	1.17	1.48	0.46	0.92	0.21	0.25	0.7	-2.59	-1.88	-4.87	1.19	-3.67	1	0.309	0.293	0.002	1	0.012	NAD(P)H-quinone oxidoreductase subunit chloroplastic (Fragment)	0	76.9	C:GO:0009507; F:GO:0048038; C:GO:0016021; F:GO:0008137; P:GO:0042773	C:chloroplast; F:quinone binding; C:integral component of membrane; F:NADH dehydrogenase (ubiquinone) activity; P:ATP synthesis coupled electron transport	EC:1.6.99.5; EC:1.6.99.3; EC:1.6.5.3			Acting on NADH or NADPH; NADH dehydrogenase; NADH:ubiquinone reductase (H(+)-translocating)
PSIISO0080854		Cluster 4		1.91	11.18	0.6	0.88	17.1	0.47	0.53	0.43	0.48	0.24	0.13	0.1	0.18	0.13	0.37	1.07	1.15	0.35	1.53	1.76	0.28	0.92	1.08	1.45	0.92	-4.85	-3.92	0.92	1.62	2.53	1	0.028	0.014	0.74	0.146	0.002	NADH-ubiquinone oxidoreductase chain 1	0	73.2	F:GO:0048038; F:GO:0005506; F:GO:0051287; C:GO:0016021; F:GO:0008137; P:GO:0019684; P:GO:0055114; F:GO:0051539; C:GO:0009535	F:quinone binding; F:iron ion binding; F:NAD binding; C:integral component of membrane; F:NADH dehydrogenase (ubiquinone) activity; P:photosynthesis, light reaction; P:oxidation-reduction process; F:4 iron, 4 sulfur cluster binding; C:chloroplast thylakoid membrane	EC:1.6.99.5; EC:1.6.99.3; EC:1.6.5.3			Acting on NADH or NADPH; NADH dehydrogenase; NADH:ubiquinone reductase (H(+)-translocating)
PORISO0090344		Cluster 7		0.05	0.44	0.08	0.28	0.26	0.11	0.12	0.11	0	1.52	1.46	1.77	1.37	0.79	1.47	0.24	0.36	0.6	0.14	0.2	0.07	1.91	1.86	1.12	0.18	-2.22	-2.03	-0.15	-1.89	-2.03	1	0.714	0.682	1	0.008	0.001	NADH-ubiquinone oxidoreductase chain 1	1.9e-162	72.1	C:GO:0016021; F:GO:0008137; P:GO:0055114; F:GO:0005488; C:GO:0005743; C:GO:0070469	C:integral component of membrane; F:NADH dehydrogenase (ubiquinone) activity; P:oxidation-reduction process; F:binding; C:mitochondrial inner membrane; C:respiratory chain	EC:1.6.99.5; EC:1.6.99.3; EC:1.6.5.3			Acting on NADH or NADPH; NADH dehydrogenase; NADH:ubiquinone reductase (H(+)-translocating)
PORISO0104413		Cluster 7		0.13	0.16	0.13	0.13	0.25	0.15	0.12	0.02	0.06	2	1.29	3.02	2.33	1.89	3.03	0.58	0.57	1.04	0.09	0.18	0.06	2.11	2.41	1.36	0.66	-2.19	-1.53	0.46	-2.01	-1.56	1	0.56	0.648	1	0	0.015	NADH-ubiquinone oxidoreductase chain 5	0	79.25	F:GO:0015078; P:GO:0015991; C:GO:0045263; C:GO:0016021; F:GO:0008137; P:GO:0042773; C:GO:0005743; C:GO:0070469; P:GO:0015986	F:hydrogen ion transmembrane transporter activity; P:ATP hydrolysis coupled proton transport; C:proton-transporting ATP synthase complex, coupling factor F(o); C:integral component of membrane; F:NADH dehydrogenase (ubiquinone) activity; P:ATP synthesis coupled electron transport; C:mitochondrial inner membrane; C:respiratory chain; P:ATP synthesis coupled proton transport	EC:1.6.99.5; EC:1.6.99.3; EC:1.6.5.3			Acting on NADH or NADPH; NADH dehydrogenase; NADH:ubiquinone reductase (H(+)-translocating)
PORISO0091342		Cluster 7		0.11	0	0.02	0	0.02	0	0	0.03	0.05	66.35	58.37	82.59	35.57	48.06	27.75	2.32	4.59	4.03	0.01	0	0.04	6.47	5.55	2.57	-1.76	0.88	-0.85	-0.78	-3.47	-4.25	1	1	1	0.159	0	0	Nitrate reductase	0	72.65	F:GO:0050464; F:GO:0030151; P:GO:0055114; P:GO:0006809; F:GO:0009703; F:GO:0020037; F:GO:0043546; P:GO:0042128	F:nitrate reductase (NADPH) activity; F:molybdenum ion binding; P:oxidation-reduction process; P:nitric oxide biosynthetic process; F:nitrate reductase (NADH) activity; F:heme binding; F:molybdopterin cofactor binding; P:nitrate assimilation	EC:1.7.1.1; EC:1.7.1.3; EC:1.7.99.4			Nitrate reductase (NADH); Nitrate reductase (NADPH); Nitrate reductase
PSIISO0100508	Cluster 3			0.58	4.19	0.63	0.07	0.27	0.02	0.04	0.04	0.05	0	0	0	0	0	0	0	0	0	0.93	0.14	0.05	0.01	0	0.01	-3.53	-2.45	-5.96	0.17	0.18	0.36	0.189	0.814	0	1	1	1	Nitrate reductase	0	66.2	F:GO:0030151; F:GO:0008940; P:GO:0055114; F:GO:0046857; F:GO:0020037; F:GO:0043546; P:GO:0042128	F:molybdenum ion binding; F:nitrate reductase activity; P:oxidation-reduction process; F:oxidoreductase activity, acting on other nitrogenous compounds as donors, with NAD or NADP as acceptor; F:heme binding; F:molybdopterin cofactor binding; P:nitrate assimilation	EC:1.7.99.4			Nitrate reductase
PSIISO0088569	Cluster 5			3.19	2.15	0.61	2.79	1.56	0.61	0.17	0	0	0	0	0	0	0	0	0	0	0	0.97	0.97	0.03	0.01	0	0.01	-0.09	-5.58	-5.67	0.17	0.18	0.36	1	0.007	0.001	1	1	1	Thioredoxin reductase	1.2e-144	79.7	C:GO:0005737; P:GO:0019430; F:GO:0004791; P:GO:0055114	C:cytoplasm; P:removal of superoxide radicals; F:thioredoxin-disulfide reductase activity; P:oxidation-reduction process	EC:1.8.1.9			Thioredoxin-disulfide reductase
PORISO0023564		Cluster 6		0.11	0.03	0	0.17	0.05	0.05	0.35	0.26	0.37	53.59	46.04	52.86	20.96	5.03	4	51	44.1	60.31	0.03	0.07	0.22	6.02	3.63	5.9	1.01	1.51	2.53	-2.28	2.25	-0.02	1	1	0.32	0	0	1	Peptide methionine sulfoxide reductase	6.44e-123	76.55	P:GO:0030091; P:GO:0006979; F:GO:0008113; P:GO:0055114	P:protein repair; P:response to oxidative stress; F:peptide-methionine (S)-S-oxide reductase activity; P:oxidation-reduction process	EC:1.8.4.11			Peptide-methionine (S)-S-oxide reductase
PPRISO0045794		Cluster 6		6.05	2.91	6.67	4.33	1.02	3.4	21.62	7.12	6.24	45.55	19.58	19.78	0.44	1.42	0.17	43.04	27.72	13.59	2.05	1.31	2.8	5.09	1.38	4.94	-0.81	1.68	0.88	-5.35	5.4	0.06	1	0.549	0.831	0	0	1	Phosphoadenosine phosphosulfate reductase	0	67.9	C:GO:0005623; P:GO:0019419; F:GO:0004604; P:GO:0019344; P:GO:0045454	C:cell; P:sulfate reduction; F:phosphoadenylyl-sulfate reductase (thioredoxin) activity; P:cysteine biosynthetic process; P:cell redox homeostasis	EC:1.8.4.8			Phosphoadenylyl-sulfate reductase (thioredoxin)
PPNISO0100325		Cluster 7		0	0	0	0	0	0	0	0	0	2.56	2.61	4.77	4.6	2.31	6.75	0.69	1.36	1.32	0	0	0	2.54	2.96	1.61	-0.01	0.04	0.03	0.74	-2.33	-1.59	1	1	1	0.658	0.001	0.013	Cytochrome c oxidase subunit 1	0	89.25	F:GO:0004129; P:GO:0006119; F:GO:0005507; F:GO:0005506; C:GO:0016021; P:GO:0022900; P:GO:0009060; C:GO:0005743; C:GO:0005886; C:GO:0070469; P:GO:0015986; F:GO:0020037	F:cytochrome-c oxidase activity; P:oxidative phosphorylation; F:copper ion binding; F:iron ion binding; C:integral component of membrane; P:electron transport chain; P:aerobic respiration; C:mitochondrial inner membrane; C:plasma membrane; C:respiratory chain; P:ATP synthesis coupled proton transport; F:heme binding	EC:1.9.3.1			Cytochrome-c oxidase
PSIISO0100929	Cluster 5			2.86	34.42	4.29	6.56	20.84	3.66	2.53	1.14	1.16	0.1	0.19	0.26	0.18	0.1	0.15	0.18	0.11	0.09	2.62	2.82	0.65	0.95	0.96	0.88	-0.16	-3.65	-3.82	-0.19	-0.37	-0.55	1	0.019	0.009	1	1	1	Cytochrome c oxidase subunit 2	0	78.9	F:GO:0004129; F:GO:0005507; F:GO:0008121; C:GO:0045275; P:GO:0006122; C:GO:0005743; P:GO:0015986	F:cytochrome-c oxidase activity; F:copper ion binding; F:ubiquinol-cytochrome-c reductase activity; C:respiratory chain complex III; P:mitochondrial electron transport, ubiquinol to cytochrome c; C:mitochondrial inner membrane; P:ATP synthesis coupled proton transport	EC:1.9.3.1; EC:1.10.2; EC:1.10.2.2			Cytochrome-c oxidase; Acting on diphenols and related substances as donors; Quinol--cytochrome-c reductase
PPNISO0112984	Cluster 5	Cluster 8	Cluster 4	0.21	0.42	0.12	0.08	0.53	0	0	0	0.03	1.77	1.13	3.15	0.34	0.37	0.67	0.43	0.21	0.26	0.16	0.2	0.01	2.06	1.32	1.04	0.33	-5.44	-5.09	-1.83	-0.94	-2.78	1	0.291	0.006	0.015	0.543	0	DNA-directed RNA polymerase subunit beta	0	90.9	F:GO:0003677; C:GO:0009507; F:GO:0003899; F:GO:0004129; F:GO:0032549; P:GO:0006351; C:GO:0005739; P:GO:1902600; P:GO:0055114	F:DNA binding; C:chloroplast; F:DNA-directed 5'-3' RNA polymerase activity; F:cytochrome-c oxidase activity; F:ribonucleoside binding; P:transcription, DNA-templated; C:mitochondrion; P:hydrogen ion transmembrane transport; P:oxidation-reduction process	EC:1.9.3.1; EC:2.7.7.6			Cytochrome-c oxidase; DNA-directed RNA polymerase
PORISO0038203	Cluster 1			0.31	0.54	0.47	0	0.2	0.03	0	0.06	0	125.2	126.88	141.3	32.49	46.44	32.09	44.49	53.37	39.65	0.23	0.09	0.03	7.39	5.56	5.73	-1.82	-3.04	-4.83	-1.69	0.15	-1.54	0.941	0.994	0.007	0	1	0	Methyltransferase type 11	0	72.25	C:GO:0005737; P:GO:0006656; F:GO:0000234; P:GO:0032259	C:cytoplasm; P:phosphatidylcholine biosynthetic process; F:phosphoethanolamine N-methyltransferase activity; P:methylation	EC:2.1.1.103			Phosphoethanolamine N-methyltransferase
PPNISO0026310		Cluster 7		0	0	0	0.07	0	0	0.07	0	0	0.55	0.64	0.91	2.64	0.73	0.53	0.05	0	0.1	0	0.02	0.02	1.38	1.78	0.53	6.93	-0.24	6.67	0.92	-4.81	-3.88	1	1	1	0.631	0	0	Methyltransferase type 11	9.72e-134	71.65	C:GO:0005737; P:GO:0006656; F:GO:0000234; P:GO:0032259	C:cytoplasm; P:phosphatidylcholine biosynthetic process; F:phosphoethanolamine N-methyltransferase activity; P:methylation	EC:2.1.1.103			Phosphoethanolamine N-methyltransferase
PORISO0018811		Cluster 2		0.29	0	0.08	0	0	0	0	0	0	7.97	2.66	5.73	2.95	5.44	1.18	7.73	89.16	282.92	0.04	0	0	2.99	2.53	6.19	-10.07	0.04	-10.01	-0.69	5.21	4.53	0.542	1	0.335	0.623	0	0	3 -hydroxy-N-methyl-(S)-coclaurine 4 -O-methyltransferase 2	0	66.2	F:GO:0008171; P:GO:0009820; F:GO:0046983; F:GO:0030784; P:GO:0032259	F:O-methyltransferase activity; P:alkaloid metabolic process; F:protein dimerization activity; F:3'-hydroxy-N-methyl-(S)-coclaurine 4'-O-methyltransferase activity; P:methylation	EC:2.1.1.116			3'-hydroxy-N-methyl-(S)-coclaurine 4'-O-methyltransferase
PPNISO0057967	Cluster 3	Cluster 2	Cluster 5	69.99	22.58	71	4.31	2.36	4.3	6.56	20.28	22.3	17.46	0.63	7.85	1.81	7.85	1.65	14.15	25.27	31.33	5.42	1.76	3.35	3.08	2.62	4.76	-3.69	1.8	-1.86	-1.02	2.6	1.59	0	0.388	0.097	0.692	0	0.212	5-methyltetrahydropteroyltriglutamate-- homocysteine methyltransferase 2-like isoform X1	0	89.6	P:GO:0009086; F:GO:0008705; F:GO:0008270; C:GO:0005829; C:GO:0005576; P:GO:0050667; F:GO:0003871; P:GO:0032259	P:methionine biosynthetic process; F:methionine synthase activity; F:zinc ion binding; C:cytosol; C:extracellular region; P:homocysteine metabolic process; F:5-methyltetrahydropteroyltriglutamate-homocysteine S-methyltransferase activity; P:methylation	EC:2.1.1.13; EC:2.1.1.14			Methionine synthase; 5-methyltetrahydropteroyltriglutamate--homocysteine S-methyltransferase
PPNISO0081662	Cluster 3			73.6	21.44	63.92	4.91	3.12	5.1	6.56	19	24.14	39.86	12.84	7.89	5.92	9.18	3.74	10.94	19.02	9.68	5.37	2.01	3.35	4.45	3.32	4.02	-3.36	1.53	-1.8	-1.47	1.01	-0.46	0	0.578	0.123	0.021	0.108	1	5-methyltetrahydropteroyltriglutamate-- homocysteine methyltransferase-like	0	93.85	P:GO:0009086; F:GO:0008705; F:GO:0008270; C:GO:0005829; C:GO:0005576; P:GO:0050667; F:GO:0003871; P:GO:0032259	P:methionine biosynthetic process; F:methionine synthase activity; F:zinc ion binding; C:cytosol; C:extracellular region; P:homocysteine metabolic process; F:5-methyltetrahydropteroyltriglutamate-homocysteine S-methyltransferase activity; P:methylation	EC:2.1.1.13; EC:2.1.1.14			Methionine synthase; 5-methyltetrahydropteroyltriglutamate--homocysteine S-methyltransferase
PPNISO0064848		Cluster 5		0.68	0.56	1.13	0	0	0.26	0	0.77	1.5	191.67	88.8	60	17.47	30.12	9.6	32.57	32.6	42.88	0.39	0.06	0.36	6.99	4.6	5.39	-3.4	3.17	-0.22	-2.43	0.83	-1.59	0.276	0.884	1	0	0.143	0.001	Cobalamin-independent methionine synthase	0	86.8	F:GO:0003676; P:GO:0009086; F:GO:0008705; F:GO:0008270; C:GO:0005829; C:GO:0005576; P:GO:0050667; F:GO:0003871; P:GO:0032259	F:nucleic acid binding; P:methionine biosynthetic process; F:methionine synthase activity; F:zinc ion binding; C:cytosol; C:extracellular region; P:homocysteine metabolic process; F:5-methyltetrahydropteroyltriglutamate-homocysteine S-methyltransferase activity; P:methylation	EC:2.1.1.13; EC:2.1.1.14			Methionine synthase; 5-methyltetrahydropteroyltriglutamate--homocysteine S-methyltransferase
PORISO0054918		Cluster 6		0	0	0.19	0	0	0	0	0	0	2.89	1.34	1.84	0.22	1.4	0.25	4.25	1.25	7.95	0.02	0	0	2.06	1.35	2.63	-9.8	0.04	-9.74	-1.64	2.76	1.12	0.838	1	0.593	0.062	0.002	0.305	Cobalamin-independent methionine synthase	0	85.8	F:GO:0003676; P:GO:0009086; F:GO:0008705; F:GO:0008270; C:GO:0005829; C:GO:0005576; P:GO:0050667; F:GO:0003871; P:GO:0032259	F:nucleic acid binding; P:methionine biosynthetic process; F:methionine synthase activity; F:zinc ion binding; C:cytosol; C:extracellular region; P:homocysteine metabolic process; F:5-methyltetrahydropteroyltriglutamate-homocysteine S-methyltransferase activity; P:methylation	EC:2.1.1.13; EC:2.1.1.14			Methionine synthase; 5-methyltetrahydropteroyltriglutamate--homocysteine S-methyltransferase
PORISO0061869		Cluster 6		0.55	0.06	0.06	0	0.04	0	0	0.17	0.11	252.59	174.11	201.24	28.72	51.56	9.97	156.03	108.28	191.23	0.1	0.01	0.1	7.99	5.09	7.42	-2.93	1.58	-1.32	-2.77	2.28	-0.48	0.556	1	0.956	0	0	0.734	Cobalamin-independent methionine synthase	0	90.8	F:GO:0003676; P:GO:0009086; F:GO:0008705; F:GO:0008270; C:GO:0005829; C:GO:0005576; P:GO:0050667; F:GO:0003871; P:GO:0032259	F:nucleic acid binding; P:methionine biosynthetic process; F:methionine synthase activity; F:zinc ion binding; C:cytosol; C:extracellular region; P:homocysteine metabolic process; F:5-methyltetrahydropteroyltriglutamate-homocysteine S-methyltransferase activity; P:methylation	EC:2.1.1.13; EC:2.1.1.14			Methionine synthase; 5-methyltetrahydropteroyltriglutamate--homocysteine S-methyltransferase
PPNISO0038365		Cluster 6		0	0	0	0.04	0.17	0	0.08	0	0	149.61	102.26	110.9	16.79	27.37	12.4	88.06	28.74	106.28	0	0.09	0.02	7.26	4.63	6.23	10.5	-2.55	7.93	-2.56	1.81	-0.74	0.507	1	1	0	0.001	0.467	5-methyltetrahydropteroyltriglutamate-- homocysteine methyltransferase-like	0	94.75	P:GO:0009086; F:GO:0008705; F:GO:0008270; C:GO:0005829; C:GO:0005576; P:GO:0050667; F:GO:0003871; P:GO:0032259	P:methionine biosynthetic process; F:methionine synthase activity; F:zinc ion binding; C:cytosol; C:extracellular region; P:homocysteine metabolic process; F:5-methyltetrahydropteroyltriglutamate-homocysteine S-methyltransferase activity; P:methylation	EC:2.1.1.13; EC:2.1.1.14			Methionine synthase; 5-methyltetrahydropteroyltriglutamate--homocysteine S-methyltransferase
PPNISO0078602		Cluster 7		0.13	0.04	0	0	0.06	0	0	0	0.03	111.01	73.05	141.67	75.13	44.34	78.87	25.44	21.52	27.92	0.03	0.02	0.01	7.09	6.33	4.9	-0.63	-2.17	-2.77	-0.46	-1.68	-2.14	1	1	0.705	0.923	0.001	0	5-methyltetrahydropteroyltriglutamate-- homocysteine methyltransferase-like	0	94.05	F:GO:0003676; P:GO:0009086; F:GO:0008705; F:GO:0008270; C:GO:0005829; C:GO:0005576; P:GO:0050667; F:GO:0003871; P:GO:0032259	F:nucleic acid binding; P:methionine biosynthetic process; F:methionine synthase activity; F:zinc ion binding; C:cytosol; C:extracellular region; P:homocysteine metabolic process; F:5-methyltetrahydropteroyltriglutamate-homocysteine S-methyltransferase activity; P:methylation	EC:2.1.1.13; EC:2.1.1.14			Methionine synthase; 5-methyltetrahydropteroyltriglutamate--homocysteine S-methyltransferase
PPNISO0060205		Cluster 3		0.14	0	0	0	0	0	0	0.08	0.03	0	0	0	15.22	3.98	2.22	6.64	0	75.06	0.01	0	0.05	0.01	3.22	3.19	-8.97	8.61	-0.34	16.7	1.74	18.46	1	1	1	0	0.743	0	Cobalamin-independent methionine synthase	0	84.25	P:GO:0009086; F:GO:0008705; F:GO:0008270; C:GO:0005829; C:GO:0005576; P:GO:0050667; F:GO:0003871; P:GO:0032259	P:methionine biosynthetic process; F:methionine synthase activity; F:zinc ion binding; C:cytosol; C:extracellular region; P:homocysteine metabolic process; F:5-methyltetrahydropteroyltriglutamate-homocysteine S-methyltransferase activity; P:methylation	EC:2.1.1.13; EC:2.1.1.14			Methionine synthase; 5-methyltetrahydropteroyltriglutamate--homocysteine S-methyltransferase
PSIISO0018227	Cluster 2	Cluster 1	Cluster 1	0.97	0.54	1.62	20.72	0.54	29.69	84.28	9.58	2.85	0	0	0.03	0.5	0.58	0.96	0	0.11	0.39	0.47	2.95	3.31	0.24	1.51	0.66	3.88	0.75	4.61	6.1	-2.4	3.71	0.013	1	0.001	0	0.064	0.228	Peptidase T2	0	60.2	F:GO:0016787	F:hydrolase activity
PPNISO0070810		Cluster 8		0	0	0	0	0	0	0	0	0	1.66	1.61	1.28	0.53	0.72	0.25	0.31	0.31	0.39	0	0	0	1.87	1.31	1.07	-0.01	0.04	0.03	-1.55	-0.66	-2.21	1	1	1	0.011	0.68	0	auxin transporter 2	3.67e-79	92.8	P:GO:0048829; P:GO:0016192; P:GO:0034968; C:GO:0016021; F:GO:0018024; P:GO:0010588	P:root cap development; P:vesicle-mediated transport; P:histone lysine methylation; C:integral component of membrane; F:histone-lysine N-methyltransferase activity; P:cotyledon vascular tissue pattern formation	EC:2.1.1.43			Histone-lysine N-methyltransferase
PPNISO0094081		Cluster 1		0	0.01	0	0	0	0	0.02	0.02	0.03	0	0.32	0.18	1.43	1.18	0.87	0.74	0.55	0.68	0.01	0	0.03	0.69	1.81	1.31	-6.66	8.69	2.02	2.75	-0.98	1.78	1	1	1	0.006	0.128	0.299	Histone-lysine N-methyltransferase	0	81.55	P:GO:0034968; P:GO:0006351; C:GO:0031519; F:GO:0018024; P:GO:0006355	P:histone lysine methylation; P:transcription, DNA-templated; C:PcG protein complex; F:histone-lysine N-methyltransferase activity; P:regulation of transcription, DNA-templated	EC:2.1.1.43			Histone-lysine N-methyltransferase
PORISO0070793		Cluster 6		0	0	0	0	0	0	0	0	0	2.69	1.49	0.76	0	0.1	0.11	0.87	0.8	1.21	0	0	0	1.86	0.61	1.52	-0.01	0.04	0.03	-4.19	3.46	-0.73	1	1	1	0	0	0.739	Bifunctional dihydrofolate reductase-thymidylate synthase	0	83.61	F:GO:0004799; C:GO:0016021; P:GO:0006231; P:GO:0055114; P:GO:0046654; F:GO:0004146; P:GO:0006545; P:GO:0006730; P:GO:0032259	F:thymidylate synthase activity; C:integral component of membrane; P:dTMP biosynthetic process; P:oxidation-reduction process; P:tetrahydrofolate biosynthetic process; F:dihydrofolate reductase activity; P:glycine biosynthetic process; P:one-carbon metabolic process; P:methylation	EC:2.1.1.45; EC:1.5.1.3			Thymidylate synthase; Dihydrofolate reductase
PORISO0041505		Cluster 5		0.07	0	0.04	0	0.04	0	0.04	0	0	3.69	5.66	5.11	0.8	1.02	0.98	2.75	1.51	2.12	0.01	0.01	0.01	2.93	1.69	2.09	-0.19	-1.34	-1.53	-2.22	0.95	-1.26	1	1	1	0	0.228	0.056	Acetolactate synthase small subunit chloroplastic	0	85.58	F:GO:0003984; F:GO:0016597; P:GO:0009082	F:acetolactate synthase activity; F:amino acid binding; P:branched-chain amino acid biosynthetic process	EC:2.2.1.6	map01210, map01130	K01653	Acetolactate synthase
PSIISO0058714		Cluster 2		11.23	10.12	12.32	57.09	5.41	63.66	26.02	39.39	32.99	0.04	0	0.02	0	0	0	0.15	0.38	0.58	3.26	4.67	4.57	0.47	0	1.09	1.72	-0.48	1.25	-8.19	12.5	4.33	0.351	1	0.311	0.923	0	0	3-ketoacyl- thiolase peroxisomal	3.56e-134	76.05	F:GO:0003988; P:GO:0008152	F:acetyl-CoA C-acyltransferase activity; P:metabolic process	EC:2.3.1.16			Acetyl-CoA C-acyltransferase
PORISO0041297		Cluster 4		0.04	0.02	0.1	0	0.04	0	0.08	0.02	0	0.97	0.61	0.47	1.63	0.49	0.37	5.23	7.99	11.15	0.02	0.01	0.03	1.34	1.53	3.43	-0.95	-0.15	-1.09	0.42	3.16	3.59	1	1	1	1	0	0	3-ketoacyl- thiolase peroxisomal	0	72.85	F:GO:0003988; P:GO:0008152	F:acetyl-CoA C-acyltransferase activity; P:metabolic process	EC:2.3.1.16			Acetyl-CoA C-acyltransferase
PPNISO0082032		Cluster 6		0.06	0.08	0.03	0.13	0.04	0	0.03	0.06	0.03	2.76	1.88	1.6	0.54	0.89	0.07	2.17	1.53	0.82	0.04	0.04	0.05	2.1	1.23	1.81	-0.04	-1.03	-1.06	-2.06	1.63	-0.43	1	1	1	0.007	0.112	1	TRAM LAG1 CLN8 homology domain	5.06e-115	80.47	C:GO:0016021; F:GO:0050291; P:GO:0046513; C:GO:0005783	C:integral component of membrane; F:sphingosine N-acyltransferase activity; P:ceramide biosynthetic process; C:endoplasmic reticulum	EC:2.3.1.24			Sphingosine N-acyltransferase
PORISO0016086		Cluster 1		4.81	2.75	4.46	14.01	3.94	18.7	41.99	4.52	4.15	5.07	4.29	5.35	27.44	21.67	19.9	1.72	13.65	13.6	1.72	3.25	2.75	2.96	4.92	3.38	1.57	0.14	1.7	2.38	-1.44	0.95	0.4	1	0.429	0	0.11	0.698	Bacterial transferase hexapeptide repeat	1.77e-177	72.17	F:GO:0000287; C:GO:0005737; F:GO:0009001; P:GO:0006535; F:GO:0010333	F:magnesium ion binding; C:cytoplasm; F:serine O-acetyltransferase activity; P:cysteine biosynthetic process from serine; F:terpene synthase activity	EC:2.3.1.30			Serine O-acetyltransferase
PPNISO0080699		Cluster 5		0	0	0	0	0	0	0	0	0	11.42	3.77	3.35	0.93	1.72	0.31	2.18	2.36	1.35	0	0	0	3.06	1.62	2.03	-0.01	0.04	0.03	-2.53	1	-1.53	1	1	1	0	0.323	0.018	3-oxoacyl-	0	81.85	F:GO:0004315; P:GO:0006633	F:3-oxoacyl-[acyl-carrier-protein] synthase activity; P:fatty acid biosynthetic process	EC:2.3.1.41; EC:2.3.1.85			Beta-ketoacyl-[acyl-carrier-protein] synthase I; Fatty-acid synthase
PSIISO0028562	Cluster 1			8.57	6.32	11.71	4.01	5.02	2.16	2.21	1.62	0.99	0	0	0	0	0	0	0	0	0	2.87	1.8	0.65	0.01	0	0.01	-0.82	-1.96	-2.76	0.17	0.18	0.36	1	0.474	0.008	1	1	1	Zinc finger	1.08e-158	63.6	C:GO:0005634; F:GO:0004402; F:GO:0008270; F:GO:0003712; P:GO:0006355; P:GO:0016573	C:nucleus; F:histone acetyltransferase activity; F:zinc ion binding; F:transcription cofactor activity; P:regulation of transcription, DNA-templated; P:histone acetylation	EC:2.3.1.48			Histone acetyltransferase
PPNISO0032685		Cluster 1		16.01	18.76	6.41	8.4	3.29	4.59	1.7	2.84	6.81	5.8	1.39	1.82	11.28	14.43	10.57	2.53	2.12	4.85	3.39	2.25	1.38	2.29	4.12	2.41	-1.39	-0.86	-2.23	2.28	-2.15	0.14	0.647	1	0.138	0	0	1	Zinc finger	2.91e-162	68.9	C:GO:0005634; F:GO:0004402; F:GO:0008270; F:GO:0003712; P:GO:0006355; P:GO:0016573	C:nucleus; F:histone acetyltransferase activity; F:zinc ion binding; F:transcription cofactor activity; P:regulation of transcription, DNA-templated; P:histone acetylation	EC:2.3.1.48			Histone acetyltransferase
PSIISO0052860		Cluster 1		56.31	44.52	49.76	52.46	36.16	58.47	55.55	30.42	31.2	0.51	0.22	1.23	3.73	2.56	3.87	1.06	0.35	0.98	5.45	5.39	4.8	1.31	2.72	1.39	0.09	-0.8	-0.7	2.59	-2.38	0.21	1	1	0.834	0.001	0	1	High chlorophyll fluorescence phenotype 173	0	70.9	C:GO:0009570; C:GO:0005634; F:GO:0004402; F:GO:0008270; F:GO:0003712; C:GO:0009941; P:GO:0006355; P:GO:0016573; P:GO:0006413	C:chloroplast stroma; C:nucleus; F:histone acetyltransferase activity; F:zinc ion binding; F:transcription cofactor activity; C:chloroplast envelope; P:regulation of transcription, DNA-templated; P:histone acetylation; P:translational initiation	EC:2.3.1.48			Histone acetyltransferase
PPRISO0070059	Cluster 5			1.58	4.45	4.95	18.6	1.94	9.14	0.76	0.94	0.94	0	0	0	0	0	0	0	0	0	1.59	2.72	0.43	0.01	0	0.01	1.23	-3.67	-2.43	0.17	0.18	0.36	0.838	0.005	0.066	1	1	1	Acetyltransferase component of pyruvate dehydrogenase complex	2.22e-27	76.33	F:GO:0004149; C:GO:0045252; P:GO:0006099	F:dihydrolipoyllysine-residue succinyltransferase activity; C:oxoglutarate dehydrogenase complex; P:tricarboxylic acid cycle	EC:2.3.1.61			Dihydrolipoyllysine-residue succinyltransferase
PSIISO0067823	Cluster 1			9.2	5.26	11.2	8.01	2.02	5.68	2.38	0.93	1.1	0	0	0	0	0	0	0	0	0	2.8	2.1	0.61	0.01	0	0.01	-0.67	-2.15	-2.81	0.17	0.18	0.36	1	0.228	0.004	1	1	1	Acetyltransferase component of pyruvate dehydrogenase complex	1.44e-26	75.3	F:GO:0004149; C:GO:0045252; P:GO:0006099	F:dihydrolipoyllysine-residue succinyltransferase activity; C:oxoglutarate dehydrogenase complex; P:tricarboxylic acid cycle	EC:2.3.1.61			Dihydrolipoyllysine-residue succinyltransferase
PSIISO0008480		Cluster 8		0.36	1.07	1.26	0.46	0.7	0.68	0.21	3.15	6.68	28.86	5.15	5.75	0.11	0.18	0.38	0.51	0.38	0.04	0.44	0.43	1.24	3.79	1.07	1.02	-0.32	1.91	1.61	-5.4	0.16	-5.25	1	0.816	0.682	0	1	0	chalcone synthase	0	72.35	F:GO:0016210; P:GO:0009058	F:naringenin-chalcone synthase activity; P:biosynthetic process	EC:2.3.1.74			Naringenin-chalcone synthase
PPNISO0027439		Cluster 6		0	0	0	0	0	0	0	0	0	0.13	0.49	1.44	0.03	0.22	0	1.46	1.75	0.78	0	0	0	1.33	0.54	1.72	-0.01	0.04	0.03	-3.25	4.1	0.84	1	1	1	0.035	0	1	NADPH-dependent aldehyde reductase chloroplastic-like	2.33e-134	87.5	F:GO:0004316; P:GO:0055114	F:3-oxoacyl-[acyl-carrier-protein] reductase (NADPH) activity; P:oxidation-reduction process	EC:2.3.1.85; EC:1.1.1.100			Fatty-acid synthase; 3-oxoacyl-[acyl-carrier-protein] reductase
PPRISO0075982	Cluster 3			3.8	1.57	3.69	0.29	0.25	0.39	0.43	1.36	1.65	0	0	0	0	0	0	0	0	0.02	1.3	0.25	0.51	0.01	0	0.23	-3.03	1.46	-1.55	0.17	6.69	6.88	0.01	0.868	0.394	1	1	1	enoyl-[acyl-carrier- ] reductase	2.13e-38	92	C:GO:0005634; F:GO:0003677; F:GO:0003700; F:GO:0004318; P:GO:0006351; P:GO:0006355; P:GO:0055114	C:nucleus; F:DNA binding; F:transcription factor activity, sequence-specific DNA binding; F:enoyl-[acyl-carrier-protein] reductase (NADH) activity; P:transcription, DNA-templated; P:regulation of transcription, DNA-templated; P:oxidation-reduction process	EC:2.3.1.85; EC:1.3.1.9			Fatty-acid synthase; Enoyl-[acyl-carrier-protein] reductase (NADH)
PPNISO0017610		Cluster 5		0.13	0	0.25	0	0.02	0	0	0	0	72.13	41.17	35.45	4.78	8.18	10.25	18.6	16.16	17.09	0.04	0	0	5.93	3.55	4.42	-3.34	-6.81	-10.11	-2.37	0.88	-1.49	0.813	1	0.305	0	0.251	0	Adh_short_C2 domain-containing	0	71.67	C:GO:0005634; F:GO:0003677; F:GO:0003700; F:GO:0004318; P:GO:0006351; P:GO:0006355; P:GO:0055114	C:nucleus; F:DNA binding; F:transcription factor activity, sequence-specific DNA binding; F:enoyl-[acyl-carrier-protein] reductase (NADH) activity; P:transcription, DNA-templated; P:regulation of transcription, DNA-templated; P:oxidation-reduction process	EC:2.3.1.85; EC:1.3.1.9			Fatty-acid synthase; Enoyl-[acyl-carrier-protein] reductase (NADH)
PPNISO0015925		Cluster 1		0.04	0.05	0.04	0.08	0.58	0.2	0.08	0.1	0.03	4.36	4.5	4.78	21.64	17.18	17.96	1.84	3.04	3.58	0.03	0.26	0.07	2.89	4.67	2.33	3.26	-2.96	0.32	2.22	-2.96	-0.73	0.401	0.505	1	0	0	0.583	probable N-acetyltransferase HLS1	0	86.4	P:GO:0006474; C:GO:0031248; F:GO:0004596	P:N-terminal protein amino acid acetylation; C:protein acetyltransferase complex; F:peptide alpha-N-acetyltransferase activity	EC:2.3.1.88			Peptide alpha-N-acetyltransferase
PPRISO0061271	Cluster 7			0	0.68	0	0.05	0	0	0.79	2.64	3.16	0	0	0	0	0	0	0	0	0	0.17	0.02	0.92	0.01	0	0.01	-4.42	6.95	2.55	0.17	0.18	0.36	0.772	0	0.533	1	1	1	Malate synthase	0	86.83	P:GO:0006097; F:GO:0004474; P:GO:0006099	P:glyoxylate cycle; F:malate synthase activity; P:tricarboxylic acid cycle	EC:2.3.3.9			Malate synthase
PPNISO0060451		Cluster 7		0.04	0	0	0.04	0	0	0	0	0	39.63	2.67	11.1	23.05	31.48	27.92	8.42	4.11	8.61	0	0.01	0	3.99	5.17	3.27	0	-6.92	-6.88	1	-2.2	-1.2	1	1	1	0.46	0	0.403	Malate synthase	1.24e-165	88	F:GO:0003735; P:GO:0006097; C:GO:0022627; F:GO:0004474; P:GO:0006099; P:GO:0000028; P:GO:0006412	F:structural constituent of ribosome; P:glyoxylate cycle; C:cytosolic small ribosomal subunit; F:malate synthase activity; P:tricarboxylic acid cycle; P:ribosomal small subunit assembly; P:translation	EC:2.3.3.9			Malate synthase
PSIISO0069788	Cluster 3			6.55	8.06	1.29	0.5	0.11	0.45	0.18	0.31	0.22	0	0	0	0	0	0	0	0	0	1.99	0.23	0.18	0.01	0	0.01	-4.15	-0.81	-4.94	0.17	0.18	0.36	0.002	1	0	1	1	1	Ribosomal L15	3.65e-26	84.65	F:GO:0008184; P:GO:0005975; F:GO:0030170; F:GO:0003735; C:GO:0016021; C:GO:0005840; P:GO:0006412	F:glycogen phosphorylase activity; P:carbohydrate metabolic process; F:pyridoxal phosphate binding; F:structural constituent of ribosome; C:integral component of membrane; C:ribosome; P:translation	EC:2.4.1.1			Glycogen phosphorylase
PSIISO0082983	Cluster 5			1.19	1.6	1.12	3.26	1.11	1.16	0	0	0	0	0	0	0	0	0	0	0	0	0.66	0.95	0	0.01	0	0.01	0.49	-15.37	-14.85	0.17	0.18	0.36	1	0	0	1	1	1	Alpha-1,4 glucan phosphorylase	2.35e-13	71.75	F:GO:0004645	F:phosphorylase activity	EC:2.4.1.1			Glycogen phosphorylase
PPNISO0097819	Cluster 7	Cluster 5	Cluster 8	0.23	0.09	0.15	0	0	0	0.02	0.06	0.17	16.35	21.23	14.15	0.93	1.68	1.03	6.41	5.87	5.97	0.08	0	0.09	4.5	1.84	3.14	-11.77	10.65	-1.11	-3.71	2.16	-1.54	0.01	0.261	0.887	0	0	0	Alpha-1,4 glucan phosphorylase	0	80.3	C:GO:0009570; F:GO:0008184; P:GO:0005975; F:GO:0030170; C:GO:0016021; P:GO:0009414	C:chloroplast stroma; F:glycogen phosphorylase activity; P:carbohydrate metabolic process; F:pyridoxal phosphate binding; C:integral component of membrane; P:response to water deprivation	EC:2.4.1.1			Glycogen phosphorylase
PPNISO0024030		Cluster 4		1.14	1.45	1.11	1.56	1.44	1.52	0.68	3.75	1.83	0.85	1.51	1.99	2.9	3.08	1.8	7.31	8.29	6.78	0.61	0.88	0.86	1.84	2.46	3.37	0.44	-0.05	0.41	0.89	1.4	2.29	1	1	1	0.337	0.003	0	GDP-L-galactose phosphorylase 2	1.62e-141	85.71	F:GO:0080048	F:GDP-D-glucose phosphorylase activity	EC:2.4.1.1			Glycogen phosphorylase
PPRISO0029557		Cluster 7		142.07	211.15	133.16	110.56	73.73	97.19	83.42	146.58	181.04	6.42	11.88	17.95	16.02	14.67	15.54	4.69	4.34	3.54	7.06	6.28	6.69	3.97	4.42	2.74	-0.74	0.11	-0.62	0.48	-2.09	-1.61	1	1	0.978	0.955	0	0.01	GDP-L-galactose phosphorylase 2	0	79.46	F:GO:0080048	F:GDP-D-glucose phosphorylase activity	EC:2.4.1.1			Glycogen phosphorylase
PSIISO0098392		Cluster 5		48.94	29.89	37.69	3.57	9.9	2.3	1.67	5.57	12.44	0.45	0.48	0.58	0.03	0.07	0.09	0.17	0.16	0.11	5.07	2.06	1.95	1.23	0.79	0.9	-2.29	-0.5	-2.76	-2.76	0.98	-1.78	0.195	1	0.011	0	0.649	0.017	Alpha-1,4 glucan phosphorylase	0	81.2	C:GO:0009570; F:GO:0008184; P:GO:0005975; F:GO:0030170; C:GO:0016021; P:GO:0009414	C:chloroplast stroma; F:glycogen phosphorylase activity; P:carbohydrate metabolic process; F:pyridoxal phosphate binding; C:integral component of membrane; P:response to water deprivation	EC:2.4.1.1	map00904	K04122	Glycogen phosphorylase
PPNISO0025810		Cluster 6		0	0	0.29	1.46	0.06	1.55	1.16	0	0.09	46.82	48.3	54.22	7.06	6.95	3.91	34.31	36.13	38.54	0.03	0.43	0.19	6	3.29	5.41	3.42	-1.5	1.91	-2.98	2.47	-0.51	0.384	1	0.983	0	0	0.712	Alpha-1,4 glucan phosphorylase	1.03e-140	81.3	F:GO:0008184; P:GO:0005975; C:GO:0009507; F:GO:0030170; C:GO:0016020	F:glycogen phosphorylase activity; P:carbohydrate metabolic process; C:chloroplast; F:pyridoxal phosphate binding; C:membrane	EC:2.4.1.1			Glycogen phosphorylase
PSIISO0021193	Cluster 2	Cluster 1	Cluster 1	6.52	2.83	4.83	63.46	16.98	52.27	6.82	22.56	17.79	1.02	0.8	0.57	5.08	6.29	5.31	0.98	0.52	1.41	1.92	5.12	3.31	1.43	3.24	1.5	3.25	-1.74	1.53	2.99	-2.75	0.24	0	0.397	0.361	0	0	1	AP2 ERF domain	5.82e-39	78.1	C:GO:0005634; F:GO:0003677; F:GO:0003700; P:GO:0006351; P:GO:0006355	C:nucleus; F:DNA binding; F:transcription factor activity, sequence-specific DNA binding; P:transcription, DNA-templated; P:regulation of transcription, DNA-templated
PPRISO0027739	Cluster 7			4.27	10.08	0.82	1.44	0.48	3.1	56.21	24.46	24.91	0	0	0	0	0	0	0	0.09	0	1.83	0.77	4.58	0.01	0	0.29	-1.97	4.16	2.18	0.17	7.95	8.13	0.568	0	0.191	1	1	1	CWC15 homolog	5.78e-57	79.95	C:GO:0016021; C:GO:0005681; F:GO:0016760; P:GO:0030244; P:GO:0071555; P:GO:0000398	C:integral component of membrane; C:spliceosomal complex; F:cellulose synthase (UDP-forming) activity; P:cellulose biosynthetic process; P:cell wall organization; P:mRNA splicing, via spliceosome	EC:2.4.1.12			Cellulose synthase (UDP-forming)
PPNISO0097974		Cluster 8		2.98	1.49	2.89	1.35	0.54	0.75	0.33	1.02	1.16	50.71	24.68	30.81	14.9	12.89	3.91	4.09	6.17	2.8	1.05	0.5	0.41	5.46	3.84	2.75	-1.33	-0.43	-1.74	-1.64	-1.3	-2.94	0.623	1	0.266	0.001	0.045	0	Cellulose synthase	0	80.5	F:GO:0008270; C:GO:0016021; F:GO:0016760; P:GO:0030244; P:GO:0071555; C:GO:0005886	F:zinc ion binding; C:integral component of membrane; F:cellulose synthase (UDP-forming) activity; P:cellulose biosynthetic process; P:cell wall organization; C:plasma membrane	EC:2.4.1.12			Cellulose synthase (UDP-forming)
PPRISO0089053		Cluster 2		0.97	0.11	1.2	1.97	0.05	1.43	1.21	2	1.66	0.96	0.65	0.45	0.48	0.66	0.14	2.75	1.18	1.75	0.33	0.47	0.67	1.35	1.22	1.98	0.58	0.42	1.02	-0.63	2.1	1.48	1	1	0.84	0.796	0.001	0.026	Cellulose synthase	0	86.75	C:GO:0016021; F:GO:0016760; P:GO:0030244; P:GO:0071555	C:integral component of membrane; F:cellulose synthase (UDP-forming) activity; P:cellulose biosynthetic process; P:cell wall organization	EC:2.4.1.12			Cellulose synthase (UDP-forming)
PPNISO0090193		Cluster 8		3.29	0.25	4.13	0.33	0.06	0.49	0.57	0.38	0.31	9.2	1.01	2.64	0.75	0.8	0.37	0.72	0.75	0.64	1.01	0.18	0.25	2.51	1.44	1.35	-3.03	0.3	-2.72	-2.48	0.04	-2.44	0.077	1	0.064	0.001	1	0.001	Cellulose synthase	0	76.9	C:GO:0016021; F:GO:0016760; P:GO:0030244; P:GO:0071555	C:integral component of membrane; F:cellulose synthase (UDP-forming) activity; P:cellulose biosynthetic process; P:cell wall organization	EC:2.4.1.12			Cellulose synthase (UDP-forming)
PSIISO0074962	Cluster 5			0.88	0.47	0.9	1.65	0.84	0.93	0.04	0	0	0	0	0	0	0	0	0	0	0	0.37	0.63	0.01	0.01	0	0.01	0.81	-7.12	-6.33	0.17	0.18	0.36	1	0	0	1	1	1	sucrose synthase 2	0.000100146	74	F:GO:0016157; P:GO:0005985	F:sucrose synthase activity; P:sucrose metabolic process	EC:2.4.1.13			Sucrose synthase
PSIISO0034093	Cluster 2	Cluster 3	Cluster 1	5.01	0.73	7.49	84.04	1.71	137.76	211.79	31.53	15.24	0.96	0.82	0.74	5.42	4.28	2.13	0.95	5.41	5.11	1.59	4.72	5.16	1.47	2.82	2.49	4.02	0.05	4.07	2.31	-0.15	2.17	0.019	1	0.002	0	1	0.016	Senescence-inducible chloroplast stay-green 1	1.56e-126	83.5
PPRISO0109159		Cluster 8		2.84	2.25	2.19	2.21	0.95	1.56	2.83	1.67	1.65	1.48	0.28	0.52	0.06	0.18	0.06	0.01	0.06	0.01	1.11	0.79	0.8	1.34	0.86	0.7	-0.57	-0.03	-0.59	-2.71	-1.78	-4.49	1	1	1	0.001	0.186	0	Sucrose synthase	0	79.2	F:GO:0016157; P:GO:0005985	F:sucrose synthase activity; P:sucrose metabolic process	EC:2.4.1.13			Sucrose synthase
PSIISO0042128		Cluster 8		3.29	0.95	3.56	0.39	0.25	0.27	0.46	2.08	2.71	2.94	0.91	0.92	0.02	0.26	0	0.02	0.11	0	1.09	0.24	0.74	1.8	0.54	0.52	-2.79	2.09	-0.67	-4.11	-0.88	-4.99	0.032	0.469	1	0	1	0	Sucrose synthase	0	78.5	F:GO:0016157; P:GO:0005985	F:sucrose synthase activity; P:sucrose metabolic process	EC:2.4.1.13			Sucrose synthase
PORISO0101992		Cluster 2		0	0	0.05	0	0	0	0	0	0.05	3.51	16.15	15.21	4.93	3.89	1.86	44.02	46.56	32.37	0	0	0.02	3.82	2.71	5.56	-8.51	8.54	0.05	-1.73	3.44	1.72	1	1	1	0.022	0	0.024	Glycosyl transferase	0	73.15	F:GO:0097159; F:GO:1901363; F:GO:0046524; F:GO:0016157; P:GO:0005985	F:organic cyclic compound binding; F:heterocyclic compound binding; F:sucrose-phosphate synthase activity; F:sucrose synthase activity; P:sucrose metabolic process	EC:2.4.1.14; EC:2.4.1.13			Sucrose-phosphate synthase; Sucrose synthase
PORISO0107293		Cluster 2		0	0.02	0	0	0	0	0	0.03	0	0.26	0.67	0.78	0.24	0.17	0.25	2.04	2.51	1.31	0.01	0	0.02	1.29	1.07	2.02	-8.04	7.97	-0.06	-1.23	2.95	1.72	1	1	1	0.257	0	0.032	Glycosyl transferase	0	72.25	F:GO:0097159; F:GO:1901363; F:GO:0046524; F:GO:0016157; P:GO:0005985	F:organic cyclic compound binding; F:heterocyclic compound binding; F:sucrose-phosphate synthase activity; F:sucrose synthase activity; P:sucrose metabolic process	EC:2.4.1.14; EC:2.4.1.13			Sucrose-phosphate synthase; Sucrose synthase
PPNISO0042372		Cluster 1		2.72	0.43	2.8	0.59	0.18	0.86	1.01	1.86	1.58	0	0	0	0.25	0.45	0.78	0.45	0	0.52	0.79	0.33	0.63	0.01	1.35	0.77	-1.77	1.23	-0.52	13.12	-1.02	12.09	0.522	0.952	1	0	0.966	0.006	Glycosyltransferases	0	75.8	F:GO:0003723; P:GO:0000470; C:GO:0016020; C:GO:0022625; F:GO:0015018; P:GO:0006412	F:RNA binding; P:maturation of LSU-rRNA; C:membrane; C:cytosolic large ribosomal subunit; F:galactosylgalactosylxylosylprotein 3-beta-glucuronosyltransferase activity; P:translation	EC:2.4.1.17; EC:2.4.1.135			Glucuronosyltransferase; Galactosylgalactosylxylosylprotein 3-beta-glucuronosyltransferase
PSIISO0078384	Cluster 7			1.19	0.41	2.45	0	0.07	0.03	1.17	2.53	2.31	0	0	0	0	0.03	0	0	0	0	0.56	0.03	0.82	0.01	0.23	0.01	-4.5	4.93	0.46	7.68	-7.32	0.36	0.012	0.005	1	1	1	1	1,4-alpha-glucan-branching enzyme chloroplastic amyloplastic	0	76.9	P:GO:0005978; F:GO:0003844; F:GO:0043169; F:GO:0004553	P:glycogen biosynthetic process; F:1,4-alpha-glucan branching enzyme activity; F:cation binding; F:hydrolase activity, hydrolyzing O-glycosyl compounds	EC:2.4.1.18			1,4-alpha-glucan branching enzyme
PPNISO0095945		Cluster 5		0	0	0	0	0	0	0	0	0.05	1.05	1.49	0.58	0	0.27	0.13	0.16	0.37	0.61	0	0	0.02	1.59	0.69	1.1	-0.01	8.24	8.22	-2.82	1.31	-1.51	1	1	1	0.006	0.562	0.136	Glycoside hydrolase	0	75.65	P:GO:0005978; F:GO:0003844; F:GO:0043169; F:GO:0004553	P:glycogen biosynthetic process; F:1,4-alpha-glucan branching enzyme activity; F:cation binding; F:hydrolase activity, hydrolyzing O-glycosyl compounds	EC:2.4.1.18			1,4-alpha-glucan branching enzyme
PORISO0011574		Cluster 1		1.46	1.07	1.74	2.36	1.33	3.56	1.02	2.46	1.49	27.69	112.81	93.64	284.96	217.03	256.64	32.6	80.68	78.49	0.63	1.19	0.69	6.42	8.38	6.11	0.83	-0.88	-0.03	1.78	-2.2	-0.42	1	1	1	0.012	0	1	Xyloglucan endotransglucosylase hydrolase	0	73.45	C:GO:0005618; C:GO:0048046; C:GO:0016021; P:GO:0071555; F:GO:0004553; F:GO:0016762; P:GO:0010411; P:GO:0042546	C:cell wall; C:apoplast; C:integral component of membrane; P:cell wall organization; F:hydrolase activity, hydrolyzing O-glycosyl compounds; F:xyloglucan:xyloglucosyl transferase activity; P:xyloglucan metabolic process; P:cell wall biogenesis	EC:2.4.1.207			Xyloglucan:xyloglucosyl transferase
PORISO0028353		Cluster 7		145.64	79.53	86.08	209.34	25.28	135.39	36.36	48.26	32.38	987.69	1268.46	1172.79	1829.61	2417.51	1402.12	676.27	437.71	218.83	6.44	6.31	4.84	10.37	11.37	8.97	0.14	-1.85	-1.69	0.8	-2.22	-1.41	1	0.295	0.072	0.155	0	0.018	Xyloglucan endotransglucosylase hydrolase	0	77.2	C:GO:0005618; C:GO:0048046; P:GO:0071555; F:GO:0004553; F:GO:0016762; P:GO:0010411; P:GO:0042546	C:cell wall; C:apoplast; P:cell wall organization; F:hydrolase activity, hydrolyzing O-glycosyl compounds; F:xyloglucan:xyloglucosyl transferase activity; P:xyloglucan metabolic process; P:cell wall biogenesis	EC:2.4.1.207			Xyloglucan:xyloglucosyl transferase
PSIISO0007072		Cluster 1		1341.68	989.4	847.28	2341.44	645.16	1438.29	321.65	512.85	389.5	0.04	0	0	0.39	0.19	0.09	0	0	0	9.58	10.11	8.35	0.25	1.03	0.01	0.45	-2.15	-1.69	4.34	-10.63	-6.29	1	0.091	0.074	0.028	0.007	1	Xyloglucan endotransglucosylase hydrolase	1.08e-157	78.75	C:GO:0005618; C:GO:0048046; P:GO:0071555; F:GO:0004553; F:GO:0016762; P:GO:0010411; P:GO:0042546	C:cell wall; C:apoplast; P:cell wall organization; F:hydrolase activity, hydrolyzing O-glycosyl compounds; F:xyloglucan:xyloglucosyl transferase activity; P:xyloglucan metabolic process; P:cell wall biogenesis	EC:2.4.1.207			Xyloglucan:xyloglucosyl transferase
PSIISO0010114		Cluster 2		5.33	6.1	8.2	2.65	0.85	1.63	11.11	3.34	2.58	0.05	0.1	0.24	0	0.29	0	3.14	1.9	1.98	2.43	0.83	1.76	0.87	0.35	2.17	-1.93	1.33	-0.6	-0.63	4.73	4.09	0.237	0.91	1	1	0	0	Xyloglucan endotransglucosylase hydrolase	7.71e-166	77.85	C:GO:0005618; C:GO:0048046; P:GO:0071555; F:GO:0004553; F:GO:0016762; P:GO:0010411; P:GO:0042546	C:cell wall; C:apoplast; P:cell wall organization; F:hydrolase activity, hydrolyzing O-glycosyl compounds; F:xyloglucan:xyloglucosyl transferase activity; P:xyloglucan metabolic process; P:cell wall biogenesis	EC:2.4.1.207			Xyloglucan:xyloglucosyl transferase
PSIISO0019288		Cluster 4		6.49	2.63	10.37	12.59	0.69	3.86	25.69	20.17	13.16	0.2	0.15	0	0.24	0.49	0.2	8.99	2.71	5.06	2.27	1.77	3.77	0.63	1.14	2.95	-0.23	1.61	1.4	1.55	4.03	5.59	1	0.701	0.334	0.248	0	0	Xyloglucan endotransglucosylase hydrolase	3.85e-166	78.1	C:GO:0005618; C:GO:0048046; P:GO:0071555; F:GO:0004553; F:GO:0016762; P:GO:0010411; P:GO:0042546	C:cell wall; C:apoplast; P:cell wall organization; F:hydrolase activity, hydrolyzing O-glycosyl compounds; F:xyloglucan:xyloglucosyl transferase activity; P:xyloglucan metabolic process; P:cell wall biogenesis	EC:2.4.1.207			Xyloglucan:xyloglucosyl transferase
PSIISO0021137		Cluster 4		3.64	1.66	10.36	0.22	0.99	0.6	14.09	3.15	1.86	0	0	0.13	0.05	0.21	0.13	2.83	1.43	1.25	1.81	0.46	1.75	0.3	0.91	1.95	-2.47	2.51	0.04	1.66	3.62	5.27	0.267	0.399	1	0.836	0	0	Xyloglucan endotransglucosylase hydrolase	1.31e-166	78.25	C:GO:0005618; C:GO:0048046; P:GO:0071555; F:GO:0004553; F:GO:0016762; P:GO:0010411; P:GO:0042546	C:cell wall; C:apoplast; P:cell wall organization; F:hydrolase activity, hydrolyzing O-glycosyl compounds; F:xyloglucan:xyloglucosyl transferase activity; P:xyloglucan metabolic process; P:cell wall biogenesis	EC:2.4.1.207			Xyloglucan:xyloglucosyl transferase
PORISO0021259		Cluster 4		0.05	0.03	0	0	0	0	0	0	0	0.67	0.88	1.81	3.96	8.15	3.1	100.77	72.58	55.02	0.02	0	0	1.64	3.06	6.41	-7.79	0.04	-7.74	2.2	3.81	6.01	1	1	1	0.001	0	0	Xyloglucan endotransglucosylase hydrolase	4.47e-120	87.5	C:GO:0005618; C:GO:0048046; P:GO:0071555; F:GO:0004553; F:GO:0016762; P:GO:0010411; P:GO:0042546	C:cell wall; C:apoplast; P:cell wall organization; F:hydrolase activity, hydrolyzing O-glycosyl compounds; F:xyloglucan:xyloglucosyl transferase activity; P:xyloglucan metabolic process; P:cell wall biogenesis	EC:2.4.1.207			Xyloglucan:xyloglucosyl transferase
PPNISO0015896		Cluster 4		0.12	0	0.11	0	0	0	0	0	0	3.71	2.77	3.28	3.3	8.38	3.12	149.01	70.09	60.32	0.02	0	0	2.53	3.02	6.63	-8.85	0.04	-8.79	0.68	4.13	4.81	1	1	0.801	0.55	0	0	Xyloglucan endotransglucosylase hydrolase	1.23e-131	79.65	C:GO:0005618; C:GO:0048046; P:GO:0071555; F:GO:0004553; F:GO:0016762; P:GO:0010411; P:GO:0042546	C:cell wall; C:apoplast; P:cell wall organization; F:hydrolase activity, hydrolyzing O-glycosyl compounds; F:xyloglucan:xyloglucosyl transferase activity; P:xyloglucan metabolic process; P:cell wall biogenesis	EC:2.4.1.207			Xyloglucan:xyloglucosyl transferase
PPNISO0105908		Cluster 8		0.05	0.03	0	0	0	0	0	0	0	4.25	4.08	4.07	0.44	0.74	0.41	0.59	0.45	0.3	0.02	0	0	2.78	1.35	1.16	-9.45	0.04	-9.4	-2.83	-0.39	-3.22	0.781	1	0.545	0	1	0	Xyloglucan endotransglucosylase hydrolase	2.53e-73	70.05	P:GO:0006073; C:GO:0005618; C:GO:0048046; P:GO:0071554; F:GO:0004553; F:GO:0016762	P:cellular glucan metabolic process; C:cell wall; C:apoplast; P:cell wall organization or biogenesis; F:hydrolase activity, hydrolyzing O-glycosyl compounds; F:xyloglucan:xyloglucosyl transferase activity	EC:2.4.1.207			Xyloglucan:xyloglucosyl transferase
PPNISO0077802		Cluster 4		0	0	0	0	0.01	0	0	0	0	0.32	0.37	0.25	0.29	0.26	0.24	1.17	1.58	1.53	0	0	0	1.08	1.12	1.79	6.82	-6.81	0.03	-0.12	2.27	2.16	1	1	1	1	0	0	Xyloglucan endotransglucosylase hydrolase	1.04e-140	74.2	C:GO:0005618; C:GO:0048046; P:GO:0071555; F:GO:0004553; F:GO:0016762; P:GO:0010411; P:GO:0042546	C:cell wall; C:apoplast; P:cell wall organization; F:hydrolase activity, hydrolyzing O-glycosyl compounds; F:xyloglucan:xyloglucosyl transferase activity; P:xyloglucan metabolic process; P:cell wall biogenesis	EC:2.4.1.207			Xyloglucan:xyloglucosyl transferase
PPRISO0053088		Cluster 3		3.08	1.09	4.26	7.38	1	11.23	11.61	12.65	9.24	0	0	0	0.42	0.47	0.27	0.42	0.44	0.16	1.16	2.09	2.96	0.01	1.23	1.08	1.18	0.62	1.81	12.56	-0.29	12.27	0.866	1	0.132	0	1	0	Digalactosyldiacylglycerol synthase chloroplastic	0	78	C:GO:0009707; F:GO:0046481; C:GO:0043661; P:GO:0009877	C:chloroplast outer membrane; F:digalactosyldiacylglycerol synthase activity; C:peribacteroid membrane; P:nodulation	EC:2.4.1.241			Digalactosyldiacylglycerol synthase
PPNISO0037702	Cluster 2	Cluster 3	Cluster 1	0.79	0.18	1.03	8.97	0.05	10.75	25.82	5.02	3.09	6.64	3.58	5.33	56.61	40.47	38.18	32.6	68.76	76.81	0.31	1.88	2.43	3	5.83	6.01	3.22	0.63	3.85	3.31	0.21	3.53	0.189	1	0.004	0	1	0	NAC domain	4.89e-132	74.75	C:GO:0005634; F:GO:0003677; P:GO:0006351; P:GO:0006355	C:nucleus; F:DNA binding; P:transcription, DNA-templated; P:regulation of transcription, DNA-templated
PPNISO0098897	Cluster 1			1.21	0.28	0.9	0.49	0.05	0.72	0.05	0	0.01	4.24	2.23	2.74	1.61	1.57	0.81	2.7	2.54	2.43	0.37	0.23	0.02	2.45	1.89	2.27	-0.97	-4.44	-5.42	-1.06	0.83	-0.22	1	0.058	0	0.049	0.183	1	callose synthase 5	0	88.95	F:GO:0003843; P:GO:0006075; C:GO:0016021; C:GO:0000148	F:1,3-beta-D-glucan synthase activity; P:(1->3)-beta-D-glucan biosynthetic process; C:integral component of membrane; C:1,3-beta-D-glucan synthase complex	EC:2.4.1.34			1,3-beta-glucan synthase
PPRISO0082284		Cluster 8		4.56	0.68	3.64	2.45	0.32	1.86	1.87	1.59	1.04	0.11	0.14	0.1	0	0.12	0.02	0	0	0	1.2	0.69	0.62	0.88	0.53	0.01	-0.9	-0.25	-1.13	-1.43	-9.78	-11.21	1	1	0.688	0.499	0.16	0.001	callose synthase 5-like	0	76.05	F:GO:0003843; P:GO:0006075; C:GO:0016021; C:GO:0000148	F:1,3-beta-D-glucan synthase activity; P:(1->3)-beta-D-glucan biosynthetic process; C:integral component of membrane; C:1,3-beta-D-glucan synthase complex	EC:2.4.1.34			1,3-beta-glucan synthase
PPRISO0046334	Cluster 3			12.21	11.66	9.08	0	1.84	0.06	0.34	0.05	0	0	0.05	0	0	0.09	0	0.05	0.05	0	3.21	0.57	0.08	0.27	0.28	0.51	-3.28	-3.59	-6.87	0.55	0.38	0.93	0.308	0.804	0	1	1	1	Hexosyltransferase	0	69.65	F:GO:0047262; C:GO:0016020; P:GO:0045489; C:GO:0044431; P:GO:0071555	F:polygalacturonate 4-alpha-galacturonosyltransferase activity; C:membrane; P:pectin biosynthetic process; C:Golgi apparatus part; P:cell wall organization	EC:2.4.1.43			Polygalacturonate 4-alpha-galacturonosyltransferase
PPRISO0070508	Cluster 1			3.37	1.27	2.05	0.93	0.76	0.55	0.03	0.22	0.38	0	0	0	0.02	0	0	0	0	0	0.95	0.48	0.16	0.01	0.19	0.01	-1.25	-2.33	-3.56	6.81	-6.46	0.36	0.814	0.492	0.009	1	1	1	Hexosyltransferase	2.07e-131	75.2	F:GO:0047262; C:GO:0016021; P:GO:0045489; C:GO:0000139; P:GO:0071555	F:polygalacturonate 4-alpha-galacturonosyltransferase activity; C:integral component of membrane; P:pectin biosynthetic process; C:Golgi membrane; P:cell wall organization	EC:2.4.1.43			Polygalacturonate 4-alpha-galacturonosyltransferase
PPRISO0072401	Cluster 3			6.45	1.99	3.58	0.49	0.18	0.32	0.26	0.28	0.46	0	0	0	0	0	0	0	0	0	1.63	0.24	0.22	0.01	0	0.01	-3.44	-0.35	-3.77	0.17	0.18	0.36	0.002	1	0	1	1	1	Hexosyltransferase	0	73.2	F:GO:0047262; P:GO:0045489; C:GO:0000139; P:GO:0071555	F:polygalacturonate 4-alpha-galacturonosyltransferase activity; P:pectin biosynthetic process; C:Golgi membrane; P:cell wall organization	EC:2.4.1.43			Polygalacturonate 4-alpha-galacturonosyltransferase
PPNISO0088410		Cluster 1		0.02	0.01	0	0	0	0	0	0	0	0.91	1.67	1.17	5.1	3.87	2.22	0.62	1.49	0.75	0.01	0	0	1.74	2.78	1.51	-7.55	0.04	-7.5	1.63	-2.04	-0.41	1	1	1	0.005	0	1	probable galactinol--sucrose galactosyltransferase 2	0	69.35	F:GO:0047268; F:GO:0016787	F:galactinol-raffinose galactosyltransferase activity; F:hydrolase activity	EC:2.4.1.67			Galactinol--raffinose galactosyltransferase
PPNISO0060362		Cluster 7		0	0	0	0	0	0	0	0	0	34.91	8.99	22	19.47	26.33	14.86	6.3	2.61	2.81	0	0	0	4.69	4.76	2.61	-0.01	0.04	0.03	0.09	-2.52	-2.44	1	1	1	1	0	0	Glycosyl transferase	3.32e-174	87.67	P:GO:0000162; F:GO:0004048	P:tryptophan biosynthetic process; F:anthranilate phosphoribosyltransferase activity	EC:2.4.2.18			Anthranilate phosphoribosyltransferase
PPNISO0111328		Cluster 5		0	0	0	0	0	0	0	0	0	7.92	5.77	4.61	0.5	0.34	0.11	2.77	2.4	1.24	0	0	0	3.18	1.12	2.09	-0.01	0.04	0.03	-4.2	2.72	-1.47	1	1	1	0	0	0.007	Poly	0	65.15	C:GO:0005634; F:GO:0003677; F:GO:0008270; P:GO:0006471; F:GO:0016491; F:GO:0051287; P:GO:0055114; F:GO:0003950	C:nucleus; F:DNA binding; F:zinc ion binding; P:protein ADP-ribosylation; F:oxidoreductase activity; F:NAD binding; P:oxidation-reduction process; F:NAD+ ADP-ribosyltransferase activity	EC:2.4.2.30			NAD(+) ADP-ribosyltransferase
PPNISO0071570		Cluster 6		0	0	0	0	0	0	0	0	0	1.24	1.61	1.79	0.04	0.29	0.21	1.31	1.33	0.76	0	0	0	1.89	0.98	1.62	-0.01	0.04	0.03	-2.93	2.45	-0.48	1	1	1	0	0.003	1	Phosphoribosyltransferase domain	3.9e-30	57.45	F:GO:0003999; C:GO:0005737; P:GO:0009116; P:GO:0006168	F:adenine phosphoribosyltransferase activity; C:cytoplasm; P:nucleoside metabolic process; P:adenine salvage	EC:2.4.2.7			Adenine phosphoribosyltransferase
PPRISO0002789	Cluster 1			8.6	40.47	117.57	0	51.12	0	0	0	0	0	0	0	0	0.02	0	0	0	0	4.89	1.97	0	0.01	0.21	0.01	-0.74	-17.38	-18.08	5.25	-4.89	0.36	1	0.017	0	1	1	1	elongation factor 1-gamma 2-like	8.44e-98	95.3	C:GO:0005634; F:GO:0003746; C:GO:0005737; P:GO:0006749; F:GO:0004364; P:GO:0006414	C:nucleus; F:translation elongation factor activity; C:cytoplasm; P:glutathione metabolic process; F:glutathione transferase activity; P:translational elongation	EC:2.5.1.18			Glutathione transferase
PPRISO0054837	Cluster 3			15.22	12.09	46.29	0	0	0	0	0	0	0	0	0	0	0	0	0	0	0	4.17	0	0	0.01	0	0.01	-17.66	0.04	-17.6	0.17	0.18	0.36	0	1	0	1	1	1	elongation factor 1-gamma-like	0	80.35	C:GO:0005634; F:GO:0003746; C:GO:0005737; P:GO:0006749; F:GO:0004364; P:GO:0006414	C:nucleus; F:translation elongation factor activity; C:cytoplasm; P:glutathione metabolic process; F:glutathione transferase activity; P:translational elongation	EC:2.5.1.18			Glutathione transferase
PPRISO0004225	Cluster 4			0.66	0.25	0.76	6.16	4.08	4.78	1.12	0.95	0.4	0.12	0	0.06	0.4	0.55	0.01	0.21	0.12	0.65	0.27	2.21	0.4	0.55	1.04	1.04	3.44	-3.13	0.33	2.49	-0.01	2.48	0.006	0.036	1	0.28	1	0.347	probable glutathione S-transferase	8.88e-86	72.1	P:GO:0009407; C:GO:0005737; P:GO:0006749; F:GO:0016829; F:GO:0004364	P:toxin catabolic process; C:cytoplasm; P:glutathione metabolic process; F:lyase activity; F:glutathione transferase activity	EC:2.5.1.18			Glutathione transferase
PPRISO0091721	Cluster 6			0.21	0.17	0.16	1.72	0.28	0.52	1.98	1.65	1.87	0	0	0	0	0	0	0	0	0	0.1	0.45	0.73	0.01	0	0.01	2.16	0.85	3.03	0.17	0.18	0.36	0.307	1	0.006	1	1	1	probable glutathione S-transferase	1.51e-59	71.2	P:GO:0009407; C:GO:0005737; P:GO:0006749; F:GO:0016829; F:GO:0004364	P:toxin catabolic process; C:cytoplasm; P:glutathione metabolic process; F:lyase activity; F:glutathione transferase activity	EC:2.5.1.18			Glutathione transferase
PPNISO0003223		Cluster 3		0	0	0	0	0.03	0.07	0	0	0	5.59	9.22	12.7	46.61	31.57	34.8	12.24	25.33	70.1	0	0.03	0	3.66	5.59	5.07	7.73	-7.71	0.03	2.14	-0.32	1.82	1	1	1	0	1	0.025	probable glutathione S-transferase	1.92e-91	72.5	P:GO:0009407; C:GO:0005737; P:GO:0006749; F:GO:0016829; F:GO:0004364	P:toxin catabolic process; C:cytoplasm; P:glutathione metabolic process; F:lyase activity; F:glutathione transferase activity	EC:2.5.1.18	map00982, map00980, map00983	K00799	Glutathione transferase
PPNISO0003581		Cluster 1		0	0	0	0	0.03	0	0	0	0	1.79	1.16	3.34	12.26	17.07	4.04	4.8	6.02	5.82	0	0	0	2.09	3.89	3.04	6.82	-6.81	0.03	2.4	-1.06	1.35	1	1	1	0	0.115	0.1	probable glutathione S-transferase	8.83e-69	69.05	P:GO:0009407; C:GO:0005737; P:GO:0006749; F:GO:0016829; F:GO:0004364	P:toxin catabolic process; C:cytoplasm; P:glutathione metabolic process; F:lyase activity; F:glutathione transferase activity	EC:2.5.1.18			Glutathione transferase
PPNISO0004803		Cluster 3		0	0	0	0	0.03	0	0	0	0	2.25	2.01	2.14	12.16	15.34	7.7	18.33	20.92	20.24	0	0	0	2.15	4.06	4.6	6.82	-6.81	0.03	2.54	0.62	3.17	1	1	1	0	0.386	0	probable glutathione S-transferase	2.97e-91	72.6	P:GO:0009407; C:GO:0005737; P:GO:0006749; F:GO:0016829; F:GO:0004364	P:toxin catabolic process; C:cytoplasm; P:glutathione metabolic process; F:lyase activity; F:glutathione transferase activity	EC:2.5.1.18	map00980, map00983, map00982	K00799	Glutathione transferase
PPNISO0009719		Cluster 3		0	0	0	0	0.14	0.07	0.08	0	0.06	11.36	9.17	13.57	76.59	53.88	32.67	14.08	66.58	268.22	0	0.08	0.04	3.96	6.05	6.26	9.1	-1.43	7.67	2.34	0.9	3.25	0.929	1	1	0	0.733	0	probable glutathione S-transferase	5.66e-94	72.9	P:GO:0009407; C:GO:0005737; P:GO:0006749; F:GO:0004364	P:toxin catabolic process; C:cytoplasm; P:glutathione metabolic process; F:glutathione transferase activity	EC:2.5.1.18			Glutathione transferase
PPNISO0021356		Cluster 7		0	0	0	0	0	0	0	0	0	20.83	21.62	5.22	30.17	30.33	29.85	0	0	0.11	0	0	0	4.2	5.3	0.28	-0.01	0.04	0.03	1.12	-9.94	-8.81	1	1	1	0.146	0	0	elongation factor 1-gamma-like	0	80.5	C:GO:0005634; F:GO:0003746; C:GO:0005737; P:GO:0006749; F:GO:0004364; P:GO:0006414	C:nucleus; F:translation elongation factor activity; C:cytoplasm; P:glutathione metabolic process; F:glutathione transferase activity; P:translational elongation	EC:2.5.1.18			Glutathione transferase
PPNISO0034826		Cluster 3		0	0	0.06	0	0	0	0	0	0	0.69	0.55	0.93	9.36	7.95	4.11	7.53	44.87	50.35	0	0	0	1.39	3.47	4.98	-6.75	0.04	-6.69	3.37	2.14	5.52	1	1	1	0	0.003	0	probable glutathione S-transferase	4.32e-86	72.75	P:GO:0009407; C:GO:0005737; P:GO:0006749; F:GO:0016829; F:GO:0004364	P:toxin catabolic process; C:cytoplasm; P:glutathione metabolic process; F:lyase activity; F:glutathione transferase activity	EC:2.5.1.18			Glutathione transferase
PPNISO0008048		Cluster 3		0	0	0	0	0	0	0	0	0	0	0.08	0.29	1.02	0.91	2.12	0.98	0.58	1.49	0	0	0	0.63	1.93	1.53	-0.01	0.04	0.03	3.65	-0.79	2.86	1	1	1	0.001	0.877	0.005	Glutathione S-transferase	7.98e-45	79.35	C:GO:0005737; F:GO:0016491; P:GO:0006749; F:GO:0004364	C:cytoplasm; F:oxidoreductase activity; P:glutathione metabolic process; F:glutathione transferase activity	EC:2.5.1.18			Glutathione transferase
PPNISO0073390		Cluster 7		0	0	0	0	0	0	0	0	0	2.45	0.09	0.28	2.86	6.17	2.06	0.18	0	0	0	0	0	1.32	2.73	0.31	-0.01	0.04	0.03	2.28	-6.06	-3.78	1	1	1	0.037	0	0.073	elongation factor 1-gamma-like	2.9e-72	69.8	C:GO:0005634; F:GO:0003746; C:GO:0005737; P:GO:0006749; F:GO:0004364; P:GO:0006412	C:nucleus; F:translation elongation factor activity; C:cytoplasm; P:glutathione metabolic process; F:glutathione transferase activity; P:translation	EC:2.5.1.18			Glutathione transferase
PORISO0002468		Cluster 4		0	0	0	0	0	0	0	0	0	0	0	0	1.78	2.7	0	7.76	3.13	4.07	0	0	0	0.01	1.45	2.87	-0.01	0.04	0.03	12.97	1.77	14.76	1	1	1	0	0.2	0	probable glutathione S-transferase	5.03e-83	68.95	P:GO:0009407; C:GO:0005737; P:GO:0006749; F:GO:0004364	P:toxin catabolic process; C:cytoplasm; P:glutathione metabolic process; F:glutathione transferase activity	EC:2.5.1.18			Glutathione transferase
PPNISO0005214		Cluster 8		0	0	0	0	0	0	0	0	0	5.45	1.01	2.41	0.21	2.62	0	0.12	0.12	0.06	0	0	0	2.28	1.09	0.84	-0.01	0.04	0.03	-1.67	-3.1	-4.76	1	1	1	0.477	0.143	0	Glutathione S-transferase	1.4e-95	76.4	F:GO:0000166; F:GO:0045174; P:GO:0006418; F:GO:0004812; C:GO:0005737; P:GO:0006749; P:GO:0098869; F:GO:0004364; P:GO:0055114	F:nucleotide binding; F:glutathione dehydrogenase (ascorbate) activity; P:tRNA aminoacylation for protein translation; F:aminoacyl-tRNA ligase activity; C:cytoplasm; P:glutathione metabolic process; P:cellular oxidant detoxification; F:glutathione transferase activity; P:oxidation-reduction process	EC:2.5.1.18; EC:1.8.5.1			Glutathione transferase; Glutathione dehydrogenase (ascorbate)
PORISO0001616		Cluster 3		0.21	0	0	0.07	0.16	0.19	0.07	0	0	7.98	2.95	8.26	54.3	43.24	19.45	7.94	24.85	68.78	0.02	0.14	0.02	3.18	5.56	4.88	1.49	-3.23	-1.75	2.71	-0.35	2.36	1	0.846	1	0	1	0.004	probable glutathione S-transferase	1.92e-76	80.6	P:GO:0009407; C:GO:0005737; P:GO:0006749; F:GO:0004364; F:GO:0004462	P:toxin catabolic process; C:cytoplasm; P:glutathione metabolic process; F:glutathione transferase activity; F:lactoylglutathione lyase activity	EC:2.5.1.18; EC:4.4.1.5			Glutathione transferase; Lactoylglutathione lyase
PPNISO0097755		Cluster 4		0	0	0	0	0	0	0	0	0	0.95	0.6	0.75	1.71	1	0.82	0.92	6.06	8.21	0	0	0	1.41	1.81	2.7	-0.01	0.04	0.03	0.78	1.95	2.74	1	1	1	0.372	0.02	0	probable glutathione S-transferase	1.2e-48	84.15	P:GO:0009407; C:GO:0005737; P:GO:0006749; F:GO:0004364; F:GO:0004462	P:toxin catabolic process; C:cytoplasm; P:glutathione metabolic process; F:glutathione transferase activity; F:lactoylglutathione lyase activity	EC:2.5.1.18; EC:4.4.1.5			Glutathione transferase; Lactoylglutathione lyase
PSIISO0055691		Cluster 7		40.95	212.14	41.34	104.81	148.99	55.91	53.96	56.62	51.22	7.4	9.68	20.7	7.78	2.14	10.28	0.79	0.96	1.42	5.86	6.28	5.37	4	3.28	1.58	0.2	-1.68	-1.47	-0.63	-3.03	-3.66	1	0.485	0.465	0.971	0	0	Polyprenyl synthetase	2.52e-132	74.4	P:GO:0008299; F:GO:0004311	P:isoprenoid biosynthetic process; F:farnesyltranstransferase activity	EC:2.5.1.29			Geranylgeranyl diphosphate synthase
PPRISO0000016	Cluster 3			2.23	14.77	44.44	0.52	0.33	0.29	0.86	0.2	0.73	0	0.12	0	0	0	0	0.07	0	0	3.33	0.29	0.32	0.3	0	0.27	-5.51	0.13	-5.37	-7.97	6.82	-1.13	0	1	0	1	1	1	S-adenosylmethionine synthase	7.18e-126	77.75	F:GO:0005524; C:GO:0005737; F:GO:0046872; P:GO:0006556; F:GO:0004478; P:GO:0006730	F:ATP binding; C:cytoplasm; F:metal ion binding; P:S-adenosylmethionine biosynthetic process; F:methionine adenosyltransferase activity; P:one-carbon metabolic process	EC:2.5.1.6			Methionine adenosyltransferase
PPRISO0013417	Cluster 1			4.78	11.61	47.3	3.14	5.5	3.72	2.34	0.07	0.07	0	0	0	0	0.02	0	0	0	0	3.57	1.94	0.33	0.01	0.21	0.01	-1.89	-3.13	-5.03	6.06	-5.7	0.36	0.442	0.297	0.004	1	1	1	S-adenosylmethionine synthase	0	84.75	F:GO:0005524; F:GO:0046872; C:GO:0005829; P:GO:0006556; F:GO:0004478; P:GO:0006730	F:ATP binding; F:metal ion binding; C:cytosol; P:S-adenosylmethionine biosynthetic process; F:methionine adenosyltransferase activity; P:one-carbon metabolic process	EC:2.5.1.6			Methionine adenosyltransferase
PPRISO0029987	Cluster 3			6.24	4.45	25.14	0	0	0	0	0.08	0	0	0	0	0	0.07	0.07	0	0	0	2.94	0	0.03	0.01	0.56	0.01	-16.62	7.72	-8.88	9.24	-8.88	0.36	0	1	0	0.626	0.666	1	S-adenosylmethionine synthase	0	85.9	F:GO:0005524; F:GO:0046872; C:GO:0005829; P:GO:0006556; F:GO:0004478; P:GO:0006730	F:ATP binding; F:metal ion binding; C:cytosol; P:S-adenosylmethionine biosynthetic process; F:methionine adenosyltransferase activity; P:one-carbon metabolic process	EC:2.5.1.6			Methionine adenosyltransferase
PPRISO0031632	Cluster 1			2.2	1.74	15.24	1.02	0.5	1	0.47	0.06	0	0	0	0	0	0	0	0	0	0	1.82	0.49	0.1	0.01	0	0.01	-2.69	-2.76	-5.46	0.17	0.18	0.36	0.131	0.441	0.002	1	1	1	S-adenosylmethionine synthase	4.4e-128	91.7	F:GO:0005524; F:GO:0046872; C:GO:0005829; P:GO:0006556; F:GO:0004478; P:GO:0006730	F:ATP binding; F:metal ion binding; C:cytosol; P:S-adenosylmethionine biosynthetic process; F:methionine adenosyltransferase activity; P:one-carbon metabolic process	EC:2.5.1.6			Methionine adenosyltransferase
PPRISO0045144	Cluster 1			36.64	53.15	75.82	7.42	6.51	14.01	2.41	0.1	0.31	0	0	0	0.02	0	0	0	0	0	5.51	3.01	0.39	0.01	0.19	0.01	-2.48	-3.83	-6.32	6.81	-6.46	0.36	0.024	0.03	0	1	1	1	S-adenosylmethionine synthase	0	89.95	F:GO:0005524; F:GO:0046872; C:GO:0005829; P:GO:0006556; F:GO:0004478; P:GO:0006730	F:ATP binding; F:metal ion binding; C:cytosol; P:S-adenosylmethionine biosynthetic process; F:methionine adenosyltransferase activity; P:one-carbon metabolic process	EC:2.5.1.6			Methionine adenosyltransferase
PPRISO0047864	Cluster 1			71.13	7.57	4.7	1.6	2.21	1.83	1.66	0	0.09	0	0	0	0	0.05	0	0	0	0	3.56	1.1	0.24	0.01	0.25	0.01	-3.43	-2.44	-5.88	7.03	-6.67	0.36	0.035	0.757	0.003	1	1	1	S-adenosylmethionine synthase	9.39e-147	93.55	F:GO:0005524; F:GO:0046872; C:GO:0005829; P:GO:0006556; F:GO:0004478; P:GO:0006730	F:ATP binding; F:metal ion binding; C:cytosol; P:S-adenosylmethionine biosynthetic process; F:methionine adenosyltransferase activity; P:one-carbon metabolic process	EC:2.5.1.6			Methionine adenosyltransferase
PPRISO0048734	Cluster 1			19.38	43.51	60.36	0.42	5.38	0.24	0.22	0	0.04	0	0	0	0	0	0	0.08	0	0	5	1.16	0.06	0.01	0	0.27	-3.57	-5.75	-9.32	0.17	7.82	8	0.11	0.052	0	1	1	1	S-adenosylmethionine synthase	0	83.95	F:GO:0005524; F:GO:0046872; C:GO:0005829; P:GO:0006556; F:GO:0004478; P:GO:0006730	F:ATP binding; F:metal ion binding; C:cytosol; P:S-adenosylmethionine biosynthetic process; F:methionine adenosyltransferase activity; P:one-carbon metabolic process	EC:2.5.1.6			Methionine adenosyltransferase
PPNISO0025272		Cluster 6		18.63	7.45	11.13	3.85	2.33	6.17	3.07	5.95	7.72	76.24	77.07	44.27	9.51	15.5	6.28	64.28	47.33	73.62	3.32	1.87	1.89	6.35	3.89	6.13	-1.48	0.12	-1.35	-2.58	2.44	-0.13	0.441	1	0.427	0	0	1	S-adenosylmethionine synthase	0	80.85	F:GO:0005524; F:GO:0046872; C:GO:0005829; P:GO:0006556; F:GO:0004478; P:GO:0006730	F:ATP binding; F:metal ion binding; C:cytosol; P:S-adenosylmethionine biosynthetic process; F:methionine adenosyltransferase activity; P:one-carbon metabolic process	EC:2.5.1.6			Methionine adenosyltransferase
PPNISO0050140		Cluster 3		7.26	1.71	7.83	6.77	1.22	9.01	4.96	6.26	6.43	11	0	8.54	39.52	134.16	58.32	28.64	14.65	39.43	2.01	2.02	2.04	2.45	6.43	4.95	0.03	-0.11	-0.06	3.79	-1.65	2.13	1	1	1	0.006	0.005	0.272	S-adenosylmethionine synthase	0	90.7	F:GO:0005524; F:GO:0046872; C:GO:0005829; P:GO:0006556; F:GO:0004478; P:GO:0006730	F:ATP binding; F:metal ion binding; C:cytosol; P:S-adenosylmethionine biosynthetic process; F:methionine adenosyltransferase activity; P:one-carbon metabolic process	EC:2.5.1.6			Methionine adenosyltransferase
PPRISO0015482		Cluster 8		1.25	57.53	5.61	13.44	44.07	4.34	2.59	1.93	2.47	3.99	4.6	12.48	3.03	0.69	5.53	0.29	0.55	0.79	2.78	3.55	0.91	3.26	2.48	1.23	0.21	-4.13	-3.92	-0.87	-2.92	-3.79	1	0.013	0.032	0.845	0.007	0	S-adenosylmethionine synthase	3.55e-105	93.2	F:GO:0005524; C:GO:0005737; F:GO:0046872; P:GO:0006556; F:GO:0004478; P:GO:0006730	F:ATP binding; C:cytoplasm; F:metal ion binding; P:S-adenosylmethionine biosynthetic process; F:methionine adenosyltransferase activity; P:one-carbon metabolic process	EC:2.5.1.6			Methionine adenosyltransferase
PPNISO0050700		Cluster 6		0	0	0	0	0	0	0	0	0	88.64	61.19	45.41	10.13	5.92	2.76	89.54	43.34	95.39	0	0	0	6.33	3.26	6.38	-0.01	0.04	0.03	-3.28	3.48	0.21	1	1	1	0	0	1	S-adenosylmethionine synthase	0	87.2	F:GO:0005524; F:GO:0046872; C:GO:0005829; P:GO:0006556; F:GO:0004478; P:GO:0006730	F:ATP binding; F:metal ion binding; C:cytosol; P:S-adenosylmethionine biosynthetic process; F:methionine adenosyltransferase activity; P:one-carbon metabolic process	EC:2.5.1.6			Methionine adenosyltransferase
PPNISO0054649		Cluster 4		0	0	0.06	0.05	0.03	0.14	0	0.05	0	4.1	2.96	3.77	2.23	5.3	1.72	28.12	21.87	33.42	0	0.06	0.03	2.63	2.54	5.03	2.01	-2.5	-0.46	-0.16	3.07	2.91	1	1	1	1	0	0	S-adenosylmethionine synthase	4.1e-167	87.85	F:GO:0005524; F:GO:0046872; C:GO:0005829; P:GO:0006556; F:GO:0004478; P:GO:0006730	F:ATP binding; F:metal ion binding; C:cytosol; P:S-adenosylmethionine biosynthetic process; F:methionine adenosyltransferase activity; P:one-carbon metabolic process	EC:2.5.1.6			Methionine adenosyltransferase
PPNISO0081619		Cluster 8		0.13	0.05	0.18	0	0.01	0	0	0	0	7.64	1.03	2.06	0.39	0.44	0.46	0.51	0.62	0.43	0.06	0	0	2.36	1.29	1.22	-4.21	-6.91	-11.08	-2.68	0.08	-2.6	0.18	1	0.02	0	1	0	Histone H4	2.28e-27	93.5	C:GO:0005634; F:GO:0003677; F:GO:0005524; F:GO:0046982; C:GO:0000786; P:GO:0006556; F:GO:0004478; P:GO:0006334	C:nucleus; F:DNA binding; F:ATP binding; F:protein heterodimerization activity; C:nucleosome; P:S-adenosylmethionine biosynthetic process; F:methionine adenosyltransferase activity; P:nucleosome assembly	EC:2.5.1.6			Methionine adenosyltransferase
PPNISO0020392		Cluster 3		0	0	0	0	0	0	0	0.05	0	0	0.09	0	3.51	11.23	1.8	5.59	21.56	9.08	0	0	0.03	0.29	2.98	3.79	-0.01	6.68	6.67	7.28	1.16	8.45	1	1	1	0	0.313	0	S-adenosylmethionine synthase	1.49e-134	90	F:GO:0005524; F:GO:0046872; C:GO:0005829; P:GO:0006556; F:GO:0004478; P:GO:0006730	F:ATP binding; F:metal ion binding; C:cytosol; P:S-adenosylmethionine biosynthetic process; F:methionine adenosyltransferase activity; P:one-carbon metabolic process	EC:2.5.1.6			Methionine adenosyltransferase
PORISO0090770		Cluster 2		0	0	0	0	0	0	0	0	0	0.32	0	0.04	0	0	0	6.82	3.44	7.89	0	0	0	0.6	0	3.09	-0.01	0.04	0.03	-11.13	16.99	5.87	1	1	1	0.032	0	0	glutamine--fructose-6-phosphate aminotransferase	0	91.83	P:GO:0005975; F:GO:0004360; P:GO:1901137; F:GO:0030246	P:carbohydrate metabolic process; F:glutamine-fructose-6-phosphate transaminase (isomerizing) activity; P:carbohydrate derivative biosynthetic process; F:carbohydrate binding	EC:2.6.1.16			Glutamine--fructose-6-phosphate transaminase (isomerizing)
PORISO0058749		Cluster 1		0	0	0	0	0	0.02	0	0	0	1.32	1.03	2.22	9.09	7.22	4.06	2.15	1.62	4.32	0	0.01	0	1.86	3.42	2.25	6.63	-6.6	0.03	2.24	-1.49	0.76	1	1	1	0	0.006	0.745	class IV	0	71.2	P:GO:0008152; F:GO:0047810	P:metabolic process; F:D-alanine:2-oxoglutarate aminotransferase activity	EC:2.6.1.21			D-amino-acid transaminase
PPNISO0093452		Cluster 6		0	0	0	0	0	0	0	0	0	2.17	1.05	1.22	0.41	0.21	0.04	1.57	1.42	0.66	0	0	0	1.81	0.99	1.66	-0.01	0.04	0.03	-2.66	2.45	-0.21	1	1	1	0	0.003	1	histidinol-phosphate chloroplastic-like	2.01e-09	85.67	F:GO:0030170; P:GO:0000105; F:GO:0004400	F:pyridoxal phosphate binding; P:histidine biosynthetic process; F:histidinol-phosphate transaminase activity	EC:2.6.1.9			Histidinol-phosphate transaminase
PPRISO0090298	Cluster 1			0.72	3.5	0.54	0.15	0.75	0.23	0.06	0.07	0.11	0.01	0	0	0	0	0	0	0	0.06	0.85	0.32	0.09	0.21	0	0.26	-1.78	-3.18	-4.94	-6.48	8.69	2.24	0.801	0.243	0.001	1	0.734	1	probable aminotransferase TAT2	7.97e-50	79.92	F:GO:0030170; F:GO:0080130; F:GO:0004838; P:GO:0006520; P:GO:0009058	F:pyridoxal phosphate binding; F:L-phenylalanine:2-oxoglutarate aminotransferase activity; F:L-tyrosine:2-oxoglutarate aminotransferase activity; P:cellular amino acid metabolic process; P:biosynthetic process	EC:2.6.1.9; EC:2.6.1.57; EC:2.6.1.5; EC:2.6.1.1			Histidinol-phosphate transaminase; Aromatic-amino-acid transaminase; Tyrosine transaminase; Aspartate transaminase
PSIISO0010305	Cluster 5			3.49	0.87	1.91	5.17	1.9	1.7	0.17	0.07	0	0	0	0	0	0	0	0	0	0	0.88	1.43	0.06	0.01	0	0.01	0.7	-5.66	-4.96	0.17	0.18	0.36	1	0	0	1	1	1	probable aminotransferase TAT2	2.21e-41	77.42	F:GO:0030170; F:GO:0080130; F:GO:0004838; P:GO:0006520; P:GO:0009058	F:pyridoxal phosphate binding; F:L-phenylalanine:2-oxoglutarate aminotransferase activity; F:L-tyrosine:2-oxoglutarate aminotransferase activity; P:cellular amino acid metabolic process; P:biosynthetic process	EC:2.6.1.9; EC:2.6.1.57; EC:2.6.1.5; EC:2.6.1.1			Histidinol-phosphate transaminase; Aromatic-amino-acid transaminase; Tyrosine transaminase; Aspartate transaminase
PPNISO0027790		Cluster 5		7.63	3.65	7.97	4.2	1.43	3.47	4.03	3.1	2.27	0.43	0.35	0.4	0	0	0.02	0	0.27	0.33	2.36	1.45	1.22	1.14	0.24	0.7	-1	-0.3	-1.28	-5.33	4.33	-1.01	0.916	1	0.481	0	0.035	0.92	Aspartate aminotransferase	2.07e-85	78.75	F:GO:0030170; F:GO:0042802; F:GO:0080130; P:GO:0006520; P:GO:0009058; F:GO:0004069	F:pyridoxal phosphate binding; F:identical protein binding; F:L-phenylalanine:2-oxoglutarate aminotransferase activity; P:cellular amino acid metabolic process; P:biosynthetic process; F:L-aspartate:2-oxoglutarate aminotransferase activity	EC:2.6.1.9; EC:2.6.1.57; EC:2.6.1.5; EC:2.6.1.1			Histidinol-phosphate transaminase; Aromatic-amino-acid transaminase; Tyrosine transaminase; Aspartate transaminase
PPNISO0038982		Cluster 3		0	0	0	0	0	0	0	0	0	2.74	2.94	3.89	14.79	13.61	10.72	10.95	19.96	9.33	0	0	0	2.52	4.21	4.03	-0.01	0.04	0.03	2.16	-0.09	2.07	1	1	1	0	1	0	Aspartate aminotransferase	0	79.75	F:GO:0030170; F:GO:0042802; F:GO:0080130; P:GO:0006520; P:GO:0009058; F:GO:0004069; P:GO:0050896	F:pyridoxal phosphate binding; F:identical protein binding; F:L-phenylalanine:2-oxoglutarate aminotransferase activity; P:cellular amino acid metabolic process; P:biosynthetic process; F:L-aspartate:2-oxoglutarate aminotransferase activity; P:response to stimulus	EC:2.6.1.9; EC:2.6.1.57; EC:2.6.1.5; EC:2.6.1.1			Histidinol-phosphate transaminase; Aromatic-amino-acid transaminase; Tyrosine transaminase; Aspartate transaminase
PPNISO0028854		Cluster 6		0	0	0	0	0	0	0	0	0	28.85	25.31	14.62	9.8	5.78	1.26	26.41	45.81	27.56	0	0	0	4.87	3	5.25	-0.01	0.04	0.03	-2.01	2.55	0.56	1	1	1	0.002	0	0.804	Aspartate aminotransferase	0	82.35	P:GO:0006979; F:GO:0030170; F:GO:0042802; F:GO:0080130; F:GO:0004096; P:GO:0098869; P:GO:0006520; P:GO:0055114; P:GO:0009058; F:GO:0004069; F:GO:0020037	P:response to oxidative stress; F:pyridoxal phosphate binding; F:identical protein binding; F:L-phenylalanine:2-oxoglutarate aminotransferase activity; F:catalase activity; P:cellular oxidant detoxification; P:cellular amino acid metabolic process; P:oxidation-reduction process; P:biosynthetic process; F:L-aspartate:2-oxoglutarate aminotransferase activity; F:heme binding	EC:2.6.1.9; EC:2.6.1.57; EC:2.6.1.5; EC:2.6.1.1; EC:1.11.1.7; EC:1.11.1.6			Histidinol-phosphate transaminase; Aromatic-amino-acid transaminase; Tyrosine transaminase; Aspartate transaminase; Peroxidase; Catalase
PPNISO0061795		Cluster 8		0	0	0	0	0	0	0	0	0	1.68	1.13	1.51	0.77	0.34	0.13	0.29	0.4	0.37	0	0	0	1.82	1.21	1.09	-0.01	0.04	0.03	-1.73	-0.3	-2.02	1	1	1	0.018	1	0	Aspartate aminotransferase	0	88.3	P:GO:0006979; F:GO:0030170; F:GO:0042802; F:GO:0080130; F:GO:0004096; P:GO:0098869; P:GO:0006520; P:GO:0055114; P:GO:0009058; F:GO:0004069; F:GO:0020037	P:response to oxidative stress; F:pyridoxal phosphate binding; F:identical protein binding; F:L-phenylalanine:2-oxoglutarate aminotransferase activity; F:catalase activity; P:cellular oxidant detoxification; P:cellular amino acid metabolic process; P:oxidation-reduction process; P:biosynthetic process; F:L-aspartate:2-oxoglutarate aminotransferase activity; F:heme binding	EC:2.6.1.9; EC:2.6.1.57; EC:2.6.1.5; EC:2.6.1.1; EC:1.11.1.7; EC:1.11.1.6			Histidinol-phosphate transaminase; Aromatic-amino-acid transaminase; Tyrosine transaminase; Aspartate transaminase; Peroxidase; Catalase
PPNISO0078684		Cluster 4		0	0.03	0	0	0	0	0	0.04	0	0.45	0	0.16	0.09	0.44	0.23	1.51	3.56	2.56	0.02	0	0.02	0.69	1.08	2.23	-7.66	7.68	0.03	0.67	3.18	3.85	1	1	1	1	0	0	Aspartate aminotransferase	0	92	P:GO:0006979; F:GO:0030170; F:GO:0042802; F:GO:0080130; F:GO:0004096; P:GO:0098869; P:GO:0006520; P:GO:0055114; P:GO:0009058; F:GO:0004069; F:GO:0020037	P:response to oxidative stress; F:pyridoxal phosphate binding; F:identical protein binding; F:L-phenylalanine:2-oxoglutarate aminotransferase activity; F:catalase activity; P:cellular oxidant detoxification; P:cellular amino acid metabolic process; P:oxidation-reduction process; P:biosynthetic process; F:L-aspartate:2-oxoglutarate aminotransferase activity; F:heme binding	EC:2.6.1.9; EC:2.6.1.57; EC:2.6.1.5; EC:2.6.1.1; EC:1.11.1.7; EC:1.11.1.6			Histidinol-phosphate transaminase; Aromatic-amino-acid transaminase; Tyrosine transaminase; Aspartate transaminase; Peroxidase; Catalase
PPNISO0033804		Cluster 6		0	0	0	0	0	0	0	0	0	6.59	7.15	5.68	1.02	1.59	1.05	12.14	5.53	7.32	0	0	0	3.27	1.85	3.45	-0.01	0.04	0.03	-2.27	2.59	0.31	1	1	1	0	0	1	adenosine kinase	5.53e-149	86.55	P:GO:0005975; C:GO:0016021; P:GO:0006167; F:GO:0004001; P:GO:0006166; P:GO:0016310; F:GO:0004553	P:carbohydrate metabolic process; C:integral component of membrane; P:AMP biosynthetic process; F:adenosine kinase activity; P:purine ribonucleoside salvage; P:phosphorylation; F:hydrolase activity, hydrolyzing O-glycosyl compounds	EC:2.7.1.20			Adenosine kinase
PPNISO0077374		Cluster 1		0	0	0	0	0	0	0	0	0	0.21	0.37	2.94	8.47	7.07	7.91	0.79	0	13.25	0	0	0	1.54	3.61	1.79	-0.01	0.04	0.03	2.85	-1.08	1.78	1	1	1	0.004	1	0.946	AP-5 complex subunit zeta-1	3.25e-82	82.05	C:GO:0005634; F:GO:0003677; P:GO:0006351; P:GO:0006167; P:GO:0006355; C:GO:0044599; F:GO:0004001; P:GO:0006166; P:GO:0016310; P:GO:0009734	C:nucleus; F:DNA binding; P:transcription, DNA-templated; P:AMP biosynthetic process; P:regulation of transcription, DNA-templated; C:AP-5 adaptor complex; F:adenosine kinase activity; P:purine ribonucleoside salvage; P:phosphorylation; P:auxin-activated signaling pathway	EC:2.7.1.20			Adenosine kinase
PSIISO0050213	Cluster 3			15.77	8.02	1.04	0.34	1.62	0.48	0.61	0.46	0.41	0	0	0	0	0	0	0	0	0	2.41	0.66	0.28	0.01	0	0.01	-2.77	-1.66	-4.42	0.17	0.18	0.36	0.243	0.874	0.001	1	1	1	3,4-dihydroxy-2-butanone kinase	0	87.82	P:GO:0006071; F:GO:0005524; F:GO:0004371; P:GO:0016310	P:glycerol metabolic process; F:ATP binding; F:glycerone kinase activity; P:phosphorylation	EC:2.7.1.29			Glycerone kinase
PPNISO0068780		Cluster 1		0	0	0	0	0.04	0	0	0	0	3.2	1.58	5.06	10.18	8.12	5.26	3.15	1.4	1.21	0	0.01	0	2.47	3.59	1.97	8.4	-8.4	0.03	1.38	-2.17	-0.79	1	1	1	0.023	0	0.777	3,4-dihydroxy-2-butanone kinase	0	80.59	P:GO:0006071; F:GO:0005524; F:GO:0004371; P:GO:0016310	P:glycerol metabolic process; F:ATP binding; F:glycerone kinase activity; P:phosphorylation	EC:2.7.1.29			Glycerone kinase
PORISO0113798		Cluster 3		0	0	0	0	0	0	0	0	0	0.98	0.64	1.7	3.11	3.52	3.85	6.11	9.37	5.97	0	0	0	1.62	2.76	3.3	-0.01	0.04	0.03	1.87	0.83	2.7	1	1	1	0.002	0.244	0	Choline Ethanolamine kinase	0	68.25	P:GO:0006657; F:GO:0004103	P:CDP-choline pathway; F:choline kinase activity	EC:2.7.1.32			Choline kinase
PPNISO0033823		Cluster 5		0	0	0	0	0	0	0	0	0	4.79	2.55	2.4	0.51	0.29	0.32	1.47	1.84	1.72	0	0	0	2.49	1.23	1.91	-0.01	0.04	0.03	-2.91	1.98	-0.93	1	1	1	0	0.003	0.333	Pantothenate kinase 2	3.24e-131	85.2	F:GO:0005524; P:GO:0015937; F:GO:0004594; P:GO:0016310	F:ATP binding; P:coenzyme A biosynthetic process; F:pantothenate kinase activity; P:phosphorylation	EC:2.7.1.33			Pantothenate kinase
PSIISO0026146		Cluster 8		8.57	3.27	9.45	2.78	2.47	1.95	1.9	2.13	3.27	1.32	1.14	0.79	0.34	0.2	0.23	0.27	0.11	0.14	2.46	1.31	0.98	1.62	1.11	0.92	-1.2	-0.53	-1.71	-1.88	-0.78	-2.66	0.773	1	0.214	0.005	0.966	0	Pyruvate kinase	0	75.45	F:GO:0000287; F:GO:0004743; F:GO:0030955; P:GO:0006096; F:GO:0016301	F:magnesium ion binding; F:pyruvate kinase activity; F:potassium ion binding; P:glycolytic process; F:kinase activity	EC:2.7.1.40			Pyruvate kinase
PSIISO0047443		Cluster 5		35.93	21.9	31.57	3.14	8.65	2.79	3.32	8.43	13.71	1.76	1.03	1.5	0.21	0.27	0.12	0.72	0.67	1.22	4.68	2.02	2.38	1.81	1.02	1.45	-2.04	0	-2.02	-2.73	2	-0.73	0.267	1	0.063	0	0.002	0.696	Pyruvate kinase	0	79.35	C:GO:0009570; F:GO:0000287; F:GO:0004743; F:GO:0030955; C:GO:0005739; P:GO:0006096; P:GO:0006633; P:GO:0010431; F:GO:0016301	C:chloroplast stroma; F:magnesium ion binding; F:pyruvate kinase activity; F:potassium ion binding; C:mitochondrion; P:glycolytic process; P:fatty acid biosynthetic process; P:seed maturation; F:kinase activity	EC:2.7.1.40	map01130	K00873	Pyruvate kinase
PORISO0050710		Cluster 5		0.46	0.02	0.31	0.06	0	0.05	0	0.05	0.06	22.63	13.95	15.27	2.36	3.12	2.32	7.89	7.06	10.89	0.1	0.03	0.05	4.5	2.48	3.53	-2.86	0.09	-2.74	-2.54	1.53	-1	0.518	1	0.39	0	0.001	0.032	Pyruvate kinase	0	81.05	C:GO:0009570; F:GO:0000287; F:GO:0004743; F:GO:0030955; C:GO:0005739; P:GO:0006096; P:GO:0006633; P:GO:0010431; F:GO:0016301	C:chloroplast stroma; F:magnesium ion binding; F:pyruvate kinase activity; F:potassium ion binding; C:mitochondrion; P:glycolytic process; P:fatty acid biosynthetic process; P:seed maturation; F:kinase activity	EC:2.7.1.40			Pyruvate kinase
PPNISO0064651		Cluster 5		0.03	0	0	0	0	0.03	0	0	0	22.04	19.43	17.14	4.92	3.29	2.45	8.73	8.14	7.35	0	0.01	0	4.68	2.74	3.47	-0.29	-6.6	-6.88	-2.33	1.04	-1.28	1	1	1	0	0.051	0.002	Pyruvate kinase	0	66.35	F:GO:0000287; F:GO:0004743; F:GO:0030955; P:GO:0006096; F:GO:0016301; C:GO:0009536	F:magnesium ion binding; F:pyruvate kinase activity; F:potassium ion binding; P:glycolytic process; F:kinase activity; C:plastid	EC:2.7.1.40	map01130	K00873	Pyruvate kinase
PPNISO0070332		Cluster 6		0	0.08	0.03	0	0	0.03	0	0	0	1.23	0.5	0.72	0.1	0.07	0	0.92	0.76	0.74	0.04	0.01	0	1.42	0.55	1.42	-2.44	-6.73	-9.16	-3.85	3.87	0.03	1	1	0.584	0	0	1	galacturonokinase isoform X1	5.11e-18	90.6	F:GO:0005524; P:GO:0046396; C:GO:0005829; P:GO:0006012; P:GO:0046835; F:GO:0004335; F:GO:0047912	F:ATP binding; P:D-galacturonate metabolic process; C:cytosol; P:galactose metabolic process; P:carbohydrate phosphorylation; F:galactokinase activity; F:galacturonokinase activity	EC:2.7.1.6; EC:2.7.1.44			Galactokinase; Galacturonokinase
PPNISO0091867		Cluster 7		0	0	0	0	0	0	0	0	0.02	3.42	1.48	2.31	1.05	1.22	0.33	0	0	0.02	0	0	0.01	2.2	1.57	0.23	-0.01	7.29	7.27	-1.38	-7.06	-8.42	1	1	1	0.024	0	0	Pyrophosphate--fructose 6-phosphate 1-phosphotransferase subunit beta	1.04e-170	75.65	F:GO:0005524; F:GO:0008375; F:GO:0047334; C:GO:0005737; C:GO:0016020; P:GO:0006002; P:GO:0061615; P:GO:0046835; F:GO:0003872	F:ATP binding; F:acetylglucosaminyltransferase activity; F:diphosphate-fructose-6-phosphate 1-phosphotransferase activity; C:cytoplasm; C:membrane; P:fructose 6-phosphate metabolic process; P:glycolytic process through fructose-6-phosphate; P:carbohydrate phosphorylation; F:6-phosphofructokinase activity	EC:2.7.1.90; EC:2.7.1.11			Diphosphate--fructose-6-phosphate 1-phosphotransferase; 6-phosphofructokinase
PPRISO0060728		Cluster 3		2.68	1.61	3.63	4.1	2	3.12	3.8	3.44	3.03	0	0	0.02	0.12	0.26	0.21	0.07	0.02	0.07	1.14	1.53	1.35	0.23	1.03	0.76	0.38	-0.26	0.13	4.89	-2.11	2.78	1	1	1	0.001	0.095	0.676	serine threonine- kinase CDL1-like isoform X1	3.45e-41	87.85	F:GO:0005524; P:GO:0018108; F:GO:0004713; C:GO:0016021; F:GO:0004674; F:GO:0030246	F:ATP binding; P:peptidyl-tyrosine phosphorylation; F:protein tyrosine kinase activity; C:integral component of membrane; F:protein serine/threonine kinase activity; F:carbohydrate binding	EC:2.7.10; EC:2.7.11			Transferring phosphorus-containing groups; Transferring phosphorus-containing groups
PPNISO0106395		Cluster 2		0	0.01	0.02	0	0	0	0.02	0	0	1.26	1	1.07	0.88	0.9	0.47	4.1	4.82	6.2	0.01	0	0.01	1.65	1.52	2.92	-7.71	6.75	-0.98	-0.45	2.62	2.18	1	1	1	0.901	0	0	kinase domain	1.88e-155	81.2	C:GO:0005634; F:GO:0005524; P:GO:0018108; F:GO:0004713; P:GO:0042254; F:GO:0004674	C:nucleus; F:ATP binding; P:peptidyl-tyrosine phosphorylation; F:protein tyrosine kinase activity; P:ribosome biogenesis; F:protein serine/threonine kinase activity	EC:2.7.10; EC:2.7.11			Transferring phosphorus-containing groups; Transferring phosphorus-containing groups
PORISO0037925		Cluster 2		9.61	8.64	11.01	21.27	10.5	29.98	25.95	68.69	53.12	37.02	19.08	27.95	25.38	25.08	21.58	121.52	110.36	162.25	3.05	4.1	5.1	5.15	4.99	7.21	1.09	0.95	2.06	-0.03	2.24	2.22	0.731	1	0.039	1	0	0	Leucine-rich repeat	1.73e-79	80.65	F:GO:0005524; P:GO:0018108; F:GO:0004715; F:GO:0032440; P:GO:0007165; F:GO:0019199; C:GO:0016021; P:GO:0055114; F:GO:0004674	F:ATP binding; P:peptidyl-tyrosine phosphorylation; F:non-membrane spanning protein tyrosine kinase activity; F:2-alkenal reductase [NAD(P)] activity; P:signal transduction; F:transmembrane receptor protein kinase activity; C:integral component of membrane; P:oxidation-reduction process; F:protein serine/threonine kinase activity	EC:2.7.10; EC:2.7.11; EC:1.3.1.74; EC:2.7.10.2			Transferring phosphorus-containing groups; Transferring phosphorus-containing groups; 2-alkenal reductase (NAD(P)(+)); Non-specific protein-tyrosine kinase
PSIISO0020940	Cluster 4			0.17	0	0.08	6.12	0.59	2.67	0	0	0	0	0	0	0	0	0	0	0	0	0.03	1.24	0	0.01	0	0.01	5.33	-14.76	-9.4	0.17	0.18	0.36	0.001	0	0.559	1	1	1	kinase domain	7.19e-132	77.15	F:GO:0005524; P:GO:0018108; F:GO:0004715; F:GO:0004674	F:ATP binding; P:peptidyl-tyrosine phosphorylation; F:non-membrane spanning protein tyrosine kinase activity; F:protein serine/threonine kinase activity	EC:2.7.10; EC:2.7.11; EC:2.7.10.2			Transferring phosphorus-containing groups; Transferring phosphorus-containing groups; Non-specific protein-tyrosine kinase
PSIISO0094449		Cluster 5		5.5	1.59	3.42	0.22	0.63	0.03	0	2.45	3.26	1.88	0.8	0.95	0.06	0.23	0.05	0.36	0.32	0.7	1.44	0.26	0.79	1.66	0.86	1.16	-2.81	1.79	-0.99	-3.35	1.98	-1.36	0.214	1	1	0	0.031	0.067	kinase domain	0	78.65	F:GO:0005524; P:GO:0018108; F:GO:0004715; C:GO:0016021; F:GO:0004674	F:ATP binding; P:peptidyl-tyrosine phosphorylation; F:non-membrane spanning protein tyrosine kinase activity; C:integral component of membrane; F:protein serine/threonine kinase activity	EC:2.7.10; EC:2.7.11; EC:2.7.10.2			Transferring phosphorus-containing groups; Transferring phosphorus-containing groups; Non-specific protein-tyrosine kinase
PSIISO0009365		Cluster 4		0.95	0.02	1.39	2.05	0.36	1.82	0.6	1.17	0.68	0.22	0.14	0.24	0.2	0.77	0.29	8.5	3.04	5.43	0.31	0.65	0.4	0.96	1.24	2.99	0.97	-1	0	1.17	3.61	4.77	1	1	1	0.38	0	0	kinase domain	3.2e-147	74.5	F:GO:0005524; P:GO:0018108; F:GO:0004715; F:GO:0004674	F:ATP binding; P:peptidyl-tyrosine phosphorylation; F:non-membrane spanning protein tyrosine kinase activity; F:protein serine/threonine kinase activity	EC:2.7.10; EC:2.7.11; EC:2.7.10.2			Transferring phosphorus-containing groups; Transferring phosphorus-containing groups; Non-specific protein-tyrosine kinase
PPNISO0063494		Cluster 1		0	0	0.15	0	0	0	0	0	0.02	7.91	1.32	5.55	26.33	29.14	28.54	4.38	0.94	13.74	0.02	0	0.01	2.78	5.2	2.81	-9.33	6.68	-2.63	2.8	-2.44	0.36	0.949	1	0.99	0	0.003	1	kinase domain	0	86.25	F:GO:0005524; P:GO:0018108; F:GO:0004715; F:GO:0004674	F:ATP binding; P:peptidyl-tyrosine phosphorylation; F:non-membrane spanning protein tyrosine kinase activity; F:protein serine/threonine kinase activity	EC:2.7.10; EC:2.7.11; EC:2.7.10.2			Transferring phosphorus-containing groups; Transferring phosphorus-containing groups; Non-specific protein-tyrosine kinase
PPNISO0035052	Cluster 3	Cluster 5	Cluster 2	29.15	8.7	28	1.16	1.98	1.32	1.34	1.48	2.4	101.83	20.23	37.33	4.66	9.6	4.28	13.03	8.25	7.96	4.09	0.95	0.73	5.79	3.29	3.67	-3.38	-0.44	-3.8	-2.87	0.53	-2.34	0.002	1	0	0	0.704	0	Tubulin beta chain	0	92.75	F:GO:0005525; C:GO:0005737; F:GO:0046872; F:GO:0003924; C:GO:0016021; F:GO:0003938; F:GO:0005200; P:GO:0055114; P:GO:0006177; C:GO:0005874; P:GO:0007017	F:GTP binding; C:cytoplasm; F:metal ion binding; F:GTPase activity; C:integral component of membrane; F:IMP dehydrogenase activity; F:structural constituent of cytoskeleton; P:oxidation-reduction process; P:GMP biosynthetic process; C:microtubule; P:microtubule-based process	EC:1.1.1.205; EC:3.6.1.15			IMP dehydrogenase; Nucleoside-triphosphate phosphatase
PPRISO0043521	Cluster 1			15.44	37.01	12.58	4.94	2.66	11.57	4.06	0.08	0.25	0	0	0	0	0	0	0	0	0	4.02	2.33	0.58	0.01	0	0.01	-2	-2.51	-4.53	0.17	0.18	0.36	0.237	0.501	0.007	1	1	1	kinase domain	7.37e-41	77.65	F:GO:0005524; F:GO:0004674; P:GO:0006468	F:ATP binding; F:protein serine/threonine kinase activity; P:protein phosphorylation	EC:2.7.11			Transferring phosphorus-containing groups
PPRISO0054967	Cluster 5			2.39	3.8	1.62	1.72	11.52	2.89	0	0.23	0.29	0	0	0	0	0	0	0	0	0	1.21	1.96	0.15	0.01	0	0.01	1.56	-5.89	-4.3	0.17	0.18	0.36	0.839	0.003	0.005	1	1	1	Non-specific serine threonine kinase	6.19e-77	73.13	F:GO:0005524; F:GO:0004674; P:GO:0006468	F:ATP binding; F:protein serine/threonine kinase activity; P:protein phosphorylation	EC:2.7.11			Transferring phosphorus-containing groups
PPRISO0085006	Cluster 5			7.72	3.18	5.51	14.1	1.15	8.86	1.01	0.37	0.38	0	0.02	0	0.06	0.06	0.09	0.11	0.03	0	2.12	2.34	0.32	0.23	0.83	0.53	0.47	-3.98	-3.5	3.55	-0.82	2.73	1	0.003	0	0.028	1	0.531	probable serine threonine- kinase PBL7	1.13e-71	81.8	F:GO:0005524; F:GO:0004674; P:GO:0006468	F:ATP binding; F:protein serine/threonine kinase activity; P:protein phosphorylation	EC:2.7.11			Transferring phosphorus-containing groups
PPRISO0088864	Cluster 3			8.48	1.93	8.53	0.16	1.19	0	0.08	0.63	0.58	0	0	0	0	0	0	0	0	0	2.17	0.41	0.25	0.01	0	0.01	-2.85	-1.14	-3.96	0.17	0.18	0.36	0.421	1	0.001	1	1	1	kinase domain	0	78.75	F:GO:0005524; C:GO:0016021; F:GO:0004674; F:GO:0030246; P:GO:0006468	F:ATP binding; C:integral component of membrane; F:protein serine/threonine kinase activity; F:carbohydrate binding; P:protein phosphorylation	EC:2.7.11			Transferring phosphorus-containing groups
PSIISO0011320	Cluster 1			5.41	2.51	2.4	3.56	0.98	1.34	0	0	0.08	0	0	0	0	0	0	0	0	0	1.47	0.96	0.03	0.01	0	0.01	-0.75	-6.42	-7.15	0.17	0.18	0.36	1	0.001	0	1	1	1	probable LRR receptor-like serine threonine- kinase At1g67720	1.99e-58	73	F:GO:0005524; C:GO:0009506; C:GO:0016021; F:GO:0004674; P:GO:0006468; C:GO:0005886	F:ATP binding; C:plasmodesma; C:integral component of membrane; F:protein serine/threonine kinase activity; P:protein phosphorylation; C:plasma membrane	EC:2.7.11			Transferring phosphorus-containing groups
PSIISO0019493	Cluster 2			10.85	6.1	11.18	50.73	4.95	44.66	67.19	48.75	35.64	0	0	0	0	0	0.03	0	0	0	2.96	4.4	5.22	0.01	0.25	0.01	1.73	0.42	2.16	7.62	-7.25	0.36	0.32	1	0.01	1	1	1	Non-specific serine threonine kinase	0	72.85	F:GO:0005524; P:GO:0007165; C:GO:0016020; F:GO:0004674; P:GO:0006468	F:ATP binding; P:signal transduction; C:membrane; F:protein serine/threonine kinase activity; P:protein phosphorylation	EC:2.7.11			Transferring phosphorus-containing groups
PSIISO0027238	Cluster 1			6.87	3.98	4.53	0.35	2.57	0.41	1.25	0.44	0.4	0.03	0.06	0	0	0	0	0	0	0	2.07	0.86	0.35	0.5	0	0.01	-1.48	-1.75	-3.22	-8.41	0.18	-8.22	0.888	0.942	0.004	0.924	1	1	Serine threonine- kinase RIO1	1.75e-137	78	F:GO:0005524; C:GO:0016020; F:GO:0004674; P:GO:0006468	F:ATP binding; C:membrane; F:protein serine/threonine kinase activity; P:protein phosphorylation	EC:2.7.11			Transferring phosphorus-containing groups
PSIISO0029870	Cluster 1			1.73	1.71	2.74	0	0.9	0	0.03	0	0	0	0	0	0	0	0	0	0	0	0.92	0.27	0.01	0.01	0	0.01	-1.87	-6.06	-7.93	0.17	0.18	0.36	1	0.5	0	1	1	1	mitogen-activated kinase kinase kinase 1-like	1.54e-176	70.75	F:GO:0000166; F:GO:0004702; C:GO:0005737; P:GO:0048856; P:GO:0006468; P:GO:0044699	F:nucleotide binding; F:signal transducer, downstream of receptor, with serine/threonine kinase activity; C:cytoplasm; P:anatomical structure development; P:protein phosphorylation; P:single-organism process	EC:2.7.11			Transferring phosphorus-containing groups
PSIISO0044924	Cluster 1			2.93	1.44	9.42	0	1.37	0	0.2	0	0	0	0	0	0	0	0	0	0	0	1.6	0.43	0.03	0.01	0	0.01	-2.27	-4.16	-6.42	0.17	0.18	0.36	0.879	0.884	0	1	1	1	mitogen-activated kinase kinase kinase 1-like	0	71.3	F:GO:0005524; F:GO:0004702; C:GO:0005737; P:GO:0048856; P:GO:0023014	F:ATP binding; F:signal transducer, downstream of receptor, with serine/threonine kinase activity; C:cytoplasm; P:anatomical structure development; P:signal transduction by protein phosphorylation	EC:2.7.11			Transferring phosphorus-containing groups
PSIISO0047121	Cluster 1			5.85	3.45	4.44	8.47	0.76	4.46	0.86	0.69	0.72	0	0	0	0.02	0	0	0	0	0	1.91	1.66	0.39	0.01	0.19	0.01	-0.12	-2.77	-2.87	6.81	-6.46	0.36	1	0.089	0.005	1	1	1	casein kinase I isoform delta-like	1.39e-19	78.5	P:GO:0008360; C:GO:0005634; F:GO:0005524; C:GO:0005737; P:GO:0016055; F:GO:0004674; P:GO:0006897; P:GO:0018105	P:regulation of cell shape; C:nucleus; F:ATP binding; C:cytoplasm; P:Wnt signaling pathway; F:protein serine/threonine kinase activity; P:endocytosis; P:peptidyl-serine phosphorylation	EC:2.7.11			Transferring phosphorus-containing groups
PSIISO0050105	Cluster 5			9.13	15.33	11.82	17.03	19.21	14.83	1.1	0.02	0	0	0	0	0	0	0	0	0	0	3.33	3.9	0.16	0.01	0	0.01	0.7	-6.25	-5.56	0.17	0.18	0.36	1	0.001	0.002	1	1	1	rust resistance kinase Lr10-like	1.53e-165	62.95	F:GO:0005524; C:GO:0016021; F:GO:0004674; P:GO:0006468	F:ATP binding; C:integral component of membrane; F:protein serine/threonine kinase activity; P:protein phosphorylation	EC:2.7.11			Transferring phosphorus-containing groups
PSIISO0072638	Cluster 1			1.18	6.7	1.05	0	6.4	0	0	0	0	0	0	0	0	0	0	0	0	0	1.28	1.1	0	0.01	0	0.01	0.11	-16.5	-16.36	0.17	0.18	0.36	1	0.025	0	1	1	1	probable leucine-rich repeat receptor-like serine threonine- kinase At3g14840	0	70.05	P:GO:0016310; F:GO:0004674; C:GO:0005886	P:phosphorylation; F:protein serine/threonine kinase activity; C:plasma membrane	EC:2.7.11			Transferring phosphorus-containing groups
PSIISO0085089	Cluster 3			7.44	0.97	7.78	0.55	0.3	0.56	0.61	1.89	1.72	0.31	0.1	0.18	0.02	0.05	0.04	0.07	0.05	0.08	1.85	0.33	0.6	0.95	0.71	0.79	-3.25	1.22	-2	-2.14	0.63	-1.51	0.007	0.963	0.188	0.02	1	0.172	kinase domain	0	72.95	F:GO:0005524; F:GO:0016491; C:GO:0016021; P:GO:0055114; F:GO:0004674; P:GO:0006468	F:ATP binding; F:oxidoreductase activity; C:integral component of membrane; P:oxidation-reduction process; F:protein serine/threonine kinase activity; P:protein phosphorylation	EC:2.7.11			Transferring phosphorus-containing groups
PSIISO0085759	Cluster 1			11.92	31.3	24	26.99	3.91	10.85	1.79	3.69	3.17	0	0	0	0.01	0	0	0	0	0	4.14	3.29	1.15	0.01	0.18	0.01	-0.89	-2.49	-3.36	6.81	-6.46	0.36	1	0.077	0	1	1	1	receptor kinase TMK1-like	0	65.85	F:GO:0000166; P:GO:0050794; C:GO:0016020; F:GO:0004674; P:GO:0006468; C:GO:0005622	F:nucleotide binding; P:regulation of cellular process; C:membrane; F:protein serine/threonine kinase activity; P:protein phosphorylation; C:intracellular	EC:2.7.11			Transferring phosphorus-containing groups
PSIISO0021862	Cluster 1	Cluster 8	Cluster 2	49.38	12.79	53.47	2.49	9.02	0.96	1.08	1.17	3.74	2.36	0.24	0.7	0	0.04	0	0	0.04	0	4.86	1.74	0.85	1.49	0.24	0.25	-2.4	-2	-4.37	-6.44	0.44	-6	0.289	0.75	0	0	1	0	Ribonucleoside-diphosphate reductase small chain A isoform 1	4.4e-173	82.67	F:GO:0004748; P:GO:0007275; P:GO:0009186; P:GO:0009263; C:GO:0016021; P:GO:0055114; P:GO:0051726; C:GO:0005971	F:ribonucleoside-diphosphate reductase activity, thioredoxin disulfide as acceptor; P:multicellular organism development; P:deoxyribonucleoside diphosphate metabolic process; P:deoxyribonucleotide biosynthetic process; C:integral component of membrane; P:oxidation-reduction process; P:regulation of cell cycle; C:ribonucleoside-diphosphate reductase complex	EC:1.17.4; EC:1.17.4.1			Acting on CH or CH(2) groups; Ribonucleoside-diphosphate reductase
PORISO0058577	Cluster 2			0.19	0	0.06	4.19	1.69	7.91	1.55	6.15	2.64	2.7	0.67	0.82	1.82	2.88	3.5	2.04	0.58	0.96	0.02	1.88	1.28	1.69	2.51	1.61	5.93	-0.65	5.3	1.35	-1.49	-0.14	0	1	0	0.112	0.063	1	Non-specific serine threonine kinase	0	88.95	C:GO:0005634; F:GO:0005524; C:GO:0005829; P:GO:0007584; P:GO:0010107; P:GO:0010118; F:GO:0004674; P:GO:0006468; C:GO:0005886; C:GO:0009536; P:GO:0035556; P:GO:0009414	C:nucleus; F:ATP binding; C:cytosol; P:response to nutrient; P:potassium ion import; P:stomatal movement; F:protein serine/threonine kinase activity; P:protein phosphorylation; C:plasma membrane; C:plastid; P:intracellular signal transduction; P:response to water deprivation	EC:2.7.11			Transferring phosphorus-containing groups
PSIISO0038389	Cluster 2			0.85	0.25	0.64	19.76	6.43	11.62	0.48	22.44	20.67	0	0	0	0.02	0	0	0	0	0	0.28	3.39	2.75	0.01	0.19	0.01	4.6	-0.08	4.54	6.81	-6.46	0.36	0	1	0.003	1	1	1	cysteine-rich receptor kinase 2	0	67	F:GO:0000166; P:GO:0016310; F:GO:0004674; C:GO:0005886	F:nucleotide binding; P:phosphorylation; F:protein serine/threonine kinase activity; C:plasma membrane	EC:2.7.11			Transferring phosphorus-containing groups
PSIISO0041779	Cluster 5			27.05	0	2.7	11.32	20.63	8.16	0.46	0	0	0	0	0	0	0	0	0	0	0	1.79	3.44	0.07	0.01	0	0.01	1.11	-7.36	-6.25	0.17	0.18	0.36	1	0	0.074	1	1	1	rust resistance kinase Lr10-like	5.26e-169	62.65	F:GO:0005524; C:GO:0016021; F:GO:0004674; P:GO:0006468	F:ATP binding; C:integral component of membrane; F:protein serine/threonine kinase activity; P:protein phosphorylation	EC:2.7.11			Transferring phosphorus-containing groups
PSIISO0044678	Cluster 5			3.13	0.01	0.46	2.41	1.66	2.57	0.17	0	0	0	0	0	0	0	0	0	0	0	0.47	1.16	0.03	0.01	0	0.01	1.24	-5.85	-4.62	0.17	0.18	0.36	1	0.001	0.164	1	1	1	rust resistance kinase Lr10-like	8.26e-157	80.15	F:GO:0005524; C:GO:0016021; F:GO:0004674; P:GO:0006468; F:GO:0030247	F:ATP binding; C:integral component of membrane; F:protein serine/threonine kinase activity; P:protein phosphorylation; F:polysaccharide binding	EC:2.7.11			Transferring phosphorus-containing groups
PSIISO0048610	Cluster 4			1.04	0.01	0.7	2.18	2.85	1.66	0.16	0	0	0	0	0	0	0	0	0	0	0	0.24	1.26	0.03	0.01	0	0.01	2.51	-6.21	-3.7	0.17	0.18	0.36	0.334	0	0.235	1	1	1	rust resistance kinase Lr10-like	3.74e-160	80.25	F:GO:0005524; C:GO:0016021; F:GO:0004674; P:GO:0006468; F:GO:0030247	F:ATP binding; C:integral component of membrane; F:protein serine/threonine kinase activity; P:protein phosphorylation; F:polysaccharide binding	EC:2.7.11			Transferring phosphorus-containing groups
PSIISO0050854	Cluster 4			0	0	0	0.9	0.6	0.52	0	0	0	0	0	0	0	0	0	0	0	0	0	0.44	0	0.01	0	0.01	13.66	-13.65	0.03	0.17	0.18	0.36	0	0	1	1	1	1	rust resistance kinase Lr10-like	5.45e-159	80.25	F:GO:0005524; C:GO:0016021; F:GO:0004674; P:GO:0006468; F:GO:0030247	F:ATP binding; C:integral component of membrane; F:protein serine/threonine kinase activity; P:protein phosphorylation; F:polysaccharide binding	EC:2.7.11			Transferring phosphorus-containing groups
PSIISO0053926	Cluster 5			0	1.94	0.69	3.39	1.85	2.75	0.33	0.1	0.08	0	0	0	0	0	0	0	0	0	0.53	1.37	0.13	0.01	0	0.01	1.42	-4.47	-3.06	0.17	0.18	0.36	1	0.001	0.331	1	1	1	LEAF RUST 10 DISEASE-RESISTANCE LOCUS RECEPTOR-LIKE PROTEIN KINASE-like isoform X2	0	78.9	F:GO:0005524; C:GO:0016021; P:GO:0007166; F:GO:0004674; P:GO:0006468; C:GO:0005886; F:GO:0030247	F:ATP binding; C:integral component of membrane; P:cell surface receptor signaling pathway; F:protein serine/threonine kinase activity; P:protein phosphorylation; C:plasma membrane; F:polysaccharide binding	EC:2.7.11			Transferring phosphorus-containing groups
PSIISO0066552	Cluster 6			2.88	0.4	2.11	3.87	2.23	1.64	1.76	43.13	39.81	0	0	0	0	0	0	0	0	0	0.72	1.37	3.56	0.01	0	0.01	0.89	3	3.92	0.17	0.18	0.36	1	0.132	0.006	1	1	1	Cysteine-rich receptor kinase 10	2.12e-139	75.8	C:GO:0009506; F:GO:0004674; P:GO:0006468; P:GO:0006952; C:GO:0005886	C:plasmodesma; F:protein serine/threonine kinase activity; P:protein phosphorylation; P:defense response; C:plasma membrane	EC:2.7.11			Transferring phosphorus-containing groups
PSIISO0071275	Cluster 5			6.82	0	2.29	14.53	3.18	11.97	0.74	0	0	0	0	0	0	0	0	0	0	0	1.03	2.95	0.11	0.01	0	0.01	1.86	-5.69	-3.84	0.17	0.18	0.36	0.807	0.007	0.385	1	1	1	rust resistance kinase Lr10-like	3.41e-160	76	F:GO:0005524; C:GO:0016021; F:GO:0004674; P:GO:0006468; F:GO:0030247	F:ATP binding; C:integral component of membrane; F:protein serine/threonine kinase activity; P:protein phosphorylation; F:polysaccharide binding	EC:2.7.11			Transferring phosphorus-containing groups
PSIISO0078966	Cluster 4			2.78	0.02	3.51	21.31	3.44	14.59	2.75	1.43	1.52	0	0	0	0	0	0	0	0	0	0.79	3.26	0.74	0.01	0	0.01	2.79	-3.03	-0.23	0.17	0.18	0.36	0.226	0.008	1	1	1	1	probable leucine-rich repeat receptor-like serine threonine- kinase At3g14840	0	71.4	P:GO:0016310; F:GO:0004674; C:GO:0005886	P:phosphorylation; F:protein serine/threonine kinase activity; C:plasma membrane	EC:2.7.11			Transferring phosphorus-containing groups
PPRISO0002060	Cluster 6			0.16	0	0.07	0.79	0.3	0.54	3.35	1.11	1.64	0	0	0	0	0	0	0	0	0	0.02	0.35	0.81	0.01	0	0.01	3.11	1.51	4.64	0.17	0.18	0.36	0.226	0.822	0.002	1	1	1	kinase domain	3.52e-29	72.95	F:GO:0005524; F:GO:0004674; P:GO:0006468	F:ATP binding; F:protein serine/threonine kinase activity; P:protein phosphorylation	EC:2.7.11			Transferring phosphorus-containing groups
PSIISO0043635	Cluster 2			0.29	0.07	0.09	1.82	0.06	1.7	1.88	2.13	1.4	0	0	0	0	0	0	0.02	0	0.1	0.07	0.49	0.72	0.01	0	0.51	2.85	0.49	3.35	0.17	9.3	9.49	0.253	1	0.005	1	0.344	0.477	kinase domain	0	67.35	F:GO:0000166; F:GO:0043167; F:GO:0004674; P:GO:0006468; C:GO:0005886	F:nucleotide binding; F:ion binding; F:protein serine/threonine kinase activity; P:protein phosphorylation; C:plasma membrane	EC:2.7.11			Transferring phosphorus-containing groups
PSIISO0045392	Cluster 6			0.18	0.02	0.06	0.31	0.07	0.26	2.75	1.54	1.07	0	0	0	0	0	0.02	0	0	0.06	0.03	0.15	0.71	0.01	0.24	0.26	1.39	2.78	4.18	7.62	0.85	8.47	0.949	0.086	0.001	1	1	1	kinase domain	0	67.75	F:GO:0000166; F:GO:0004674; P:GO:0006468; C:GO:0005886	F:nucleotide binding; F:protein serine/threonine kinase activity; P:protein phosphorylation; C:plasma membrane	EC:2.7.11			Transferring phosphorus-containing groups
PSIISO0067754	Cluster 6			0	0	0	0.25	0.01	0.22	0.5	0.59	0.73	0	0	0	0	0	0	0	0	0	0	0.11	0.33	0.01	0	0.01	11.16	1.83	12.99	0.17	0.18	0.36	0.111	0.754	0	1	1	1	rust resistance kinase Lr10-like	7.98e-154	80.1	F:GO:0005524; C:GO:0016021; F:GO:0004674; P:GO:0006468; F:GO:0030247	F:ATP binding; C:integral component of membrane; F:protein serine/threonine kinase activity; P:protein phosphorylation; F:polysaccharide binding	EC:2.7.11			Transferring phosphorus-containing groups
PPNISO0015383		Cluster 8		6.64	0.57	9.41	0.53	0.34	0.27	0.32	0.61	0.51	24.83	2.43	9.58	1.33	1.93	0.9	0.61	0.26	0.59	1.82	0.29	0.28	3.67	1.92	1.18	-3.46	-0.17	-3.59	-2.91	-1.66	-4.56	0.035	1	0.011	0	0.015	0	cyclin-dependent kinase B2-1-like	0	77.35	F:GO:0005524; F:GO:0004674; P:GO:0006468	F:ATP binding; F:protein serine/threonine kinase activity; P:protein phosphorylation	EC:2.7.11	map01130	K00222	Transferring phosphorus-containing groups
PPNISO0033719		Cluster 4		6.58	6.19	9.35	29.89	11.4	26.12	32.29	35.83	34.89	28.83	20.9	21.15	30.29	24.18	26.15	96.32	93.57	115.91	2.61	4.24	4.66	4.94	5.14	6.87	1.64	0.28	1.93	0.39	1.7	2.09	0.237	1	0.038	0.923	0	0	Leucine-rich repeat	1.47e-79	74.45	F:GO:0000166; F:GO:0016491; P:GO:0007165; F:GO:0019199; C:GO:0016020; P:GO:0006468	F:nucleotide binding; F:oxidoreductase activity; P:signal transduction; F:transmembrane receptor protein kinase activity; C:membrane; P:protein phosphorylation	EC:2.7.11			Transferring phosphorus-containing groups
PPNISO0066593		Cluster 6		2.73	1.62	2.21	3.2	0.76	2.92	2.9	2.42	2.92	9.46	4.25	4.33	0.21	0	0.05	2.93	1.65	2.61	0.96	1.04	1.07	3.12	0.61	2.19	0.04	0.01	0.06	-5.88	4.58	-1.29	1	1	1	0	0	0.021	probable serine threonine- kinase At1g54610	1.63e-160	94.65	F:GO:0005524; F:GO:0004674; P:GO:0006468	F:ATP binding; F:protein serine/threonine kinase activity; P:protein phosphorylation	EC:2.7.11			Transferring phosphorus-containing groups
PPRISO0053602		Cluster 5		17.49	24.41	21.22	19.8	12.76	21.49	29.86	27.2	21.45	1.42	1.42	0.98	0.35	0	0.07	0.58	0.56	0.34	4.17	3.99	4.23	1.74	0.68	1.2	-0.18	0.1	-0.07	-3.04	1.65	-1.37	1	1	1	0.002	0.362	0.07	kinase domain	2.21e-169	92.4	F:GO:0005524; F:GO:0003700; F:GO:0003735; P:GO:0006355; F:GO:0043565; C:GO:0005840; F:GO:0004674; P:GO:0006468; P:GO:0006412	F:ATP binding; F:transcription factor activity, sequence-specific DNA binding; F:structural constituent of ribosome; P:regulation of transcription, DNA-templated; F:sequence-specific DNA binding; C:ribosome; F:protein serine/threonine kinase activity; P:protein phosphorylation; P:translation	EC:2.7.11			Transferring phosphorus-containing groups
PSIISO0007859		Cluster 6		61.41	89.64	62.79	15.51	66.04	16.61	29.77	36.13	56.37	24.7	35.9	26.13	4.74	6.07	5.87	32.38	29.52	20.16	5.91	4.42	4.87	5.2	3.23	5	-0.6	-0.6	-1.18	-2.22	2.09	-0.13	1	1	0.451	0	0	1	divinyl chlorophyllide a 8-vinyl- chloroplastic	0	52.8	F:GO:0005524; F:GO:0004674; P:GO:0006468	F:ATP binding; F:protein serine/threonine kinase activity; P:protein phosphorylation	EC:2.7.11			Transferring phosphorus-containing groups
PSIISO0011263		Cluster 1		3.84	3.95	5.41	13.08	6.72	13.4	16.17	13	11.31	0.35	0.5	0.34	1.32	1.64	1.39	0.83	0.44	0.89	1.87	3.28	3.24	1.15	1.99	1.35	1.39	-0.11	1.29	2.01	-1.23	0.78	0.502	1	0.419	0.002	0.098	0.874	cysteine-rich receptor kinase 10	2.08e-101	74.55	F:GO:0005524; C:GO:0009506; P:GO:0050794; F:GO:0004674; P:GO:0006468; P:GO:0006952; C:GO:0005886	F:ATP binding; C:plasmodesma; P:regulation of cellular process; F:protein serine/threonine kinase activity; P:protein phosphorylation; P:defense response; C:plasma membrane	EC:2.7.11			Transferring phosphorus-containing groups
PSIISO0020168		Cluster 2		30.84	46.29	40.96	97.55	25.2	95.27	82.42	93.41	91.39	0.25	0.55	0.27	0.25	0.31	0.15	1.23	1.22	0.68	5.07	5.77	6.12	1.12	1.07	1.57	0.75	0.04	0.81	-0.58	2.04	1.47	1	1	0.753	1	0.004	0.159	Non-specific serine threonine kinase	0	76.55	F:GO:0000166; C:GO:0005634; C:GO:0016020; P:GO:0042221; C:GO:0044444; P:GO:0044763; F:GO:0004674; P:GO:0006468; P:GO:0035556	F:nucleotide binding; C:nucleus; C:membrane; P:response to chemical; C:cytoplasmic part; P:single-organism cellular process; F:protein serine/threonine kinase activity; P:protein phosphorylation; P:intracellular signal transduction	EC:2.7.11			Transferring phosphorus-containing groups
PSIISO0029303		Cluster 4		4.83	2.36	2.5	3.91	0.84	5.15	5.54	4.88	4.92	0.46	0.19	0.38	0.87	0.83	0.27	2.02	1.67	0.92	1.4	1.39	1.86	1.08	1.43	1.83	-0.05	0.43	0.39	1.03	1.17	2.2	1	1	1	0.297	0.188	0.002	cysteine-rich receptor kinase 10	1.11e-158	76.35	F:GO:0005524; C:GO:0009506; F:GO:0004674; P:GO:0006468; P:GO:0006952; C:GO:0005886	F:ATP binding; C:plasmodesma; F:protein serine/threonine kinase activity; P:protein phosphorylation; P:defense response; C:plasma membrane	EC:2.7.11			Transferring phosphorus-containing groups
PSIISO0054301		Cluster 4		2.04	2.99	5.16	2.57	1.5	1.83	3.06	3.34	2.6	0	0	0	0	0	0	0.12	0.09	0.21	1.48	1.05	1.18	0.01	0	0.88	-0.64	0.14	-0.48	0.17	11.25	11.43	1	1	1	1	0.001	0.001	serine threonine- kinase CCR3	0	72.45	F:GO:0005524; C:GO:0016021; F:GO:0004674; P:GO:0006468	F:ATP binding; C:integral component of membrane; F:protein serine/threonine kinase activity; P:protein phosphorylation	EC:2.7.11			Transferring phosphorus-containing groups
PPRISO0068510		Cluster 1		1.3	0.37	1.13	2.22	0.59	1.83	1.5	1.94	1.43	0.04	0	0.13	0.44	0.73	0.65	0.17	0.05	0.39	0.43	0.72	0.67	0.54	1.43	0.92	0.82	-0.21	0.63	3.6	-1.88	1.72	1	1	1	0	0.047	0.629	serine threonine- kinase PBL27	1.33e-158	79.4	F:GO:0005524; F:GO:0004674; P:GO:0006468	F:ATP binding; F:protein serine/threonine kinase activity; P:protein phosphorylation	EC:2.7.11			Transferring phosphorus-containing groups
PPNISO0080534		Cluster 2		0.31	0.47	0.32	0.61	0.52	0.49	0.94	1.27	1.07	2.52	2.54	2.63	1.65	2.17	1.28	8.19	9.03	8.79	0.2	0.38	0.5	2.32	2.1	3.55	0.69	0.47	1.17	-0.48	2.21	1.73	1	1	0.669	0.808	0	0	kinase domain	0	86.35	F:GO:0005524; F:GO:0005509; F:GO:0043531; F:GO:0004674; P:GO:0006468	F:ATP binding; F:calcium ion binding; F:ADP binding; F:protein serine/threonine kinase activity; P:protein phosphorylation	EC:2.7.11			Transferring phosphorus-containing groups
PSIISO0041588		Cluster 2		0.1	0.35	0.27	0.66	0.35	0.93	0.83	1.08	1.5	0	0	0.1	0	0	0	0.8	0.2	0.06	0.15	0.4	0.52	0.28	0	1.05	1.33	0.49	1.84	-9.16	12.4	3.24	0.863	1	0.322	0.538	0	0.109	Non-specific serine threonine kinase	3.42e-177	82.85	C:GO:0005634; F:GO:0005524; C:GO:0005829; P:GO:0007584; P:GO:0010107; P:GO:0010118; F:GO:0004674; P:GO:0006468; C:GO:0005886; C:GO:0009536; P:GO:0035556; P:GO:0009414	C:nucleus; F:ATP binding; C:cytosol; P:response to nutrient; P:potassium ion import; P:stomatal movement; F:protein serine/threonine kinase activity; P:protein phosphorylation; C:plasma membrane; C:plastid; P:intracellular signal transduction; P:response to water deprivation	EC:2.7.11			Transferring phosphorus-containing groups
PORISO0012690		Cluster 7		0.07	0	0	0	0.09	0	0	0	0	124	46.81	62.06	80.9	94.96	125.55	21.37	28.53	34.41	0	0.03	0	6.51	6.95	5.04	1.44	-8.36	-6.88	0.68	-2.12	-1.43	1	1	1	0.468	0	0.002	40S ribosomal S6	3.12e-129	89.39	F:GO:0005524; F:GO:0003735; C:GO:0016021; C:GO:0005840; F:GO:0004674; P:GO:0006468; P:GO:0006412	F:ATP binding; F:structural constituent of ribosome; C:integral component of membrane; C:ribosome; F:protein serine/threonine kinase activity; P:protein phosphorylation; P:translation	EC:2.7.11			Transferring phosphorus-containing groups
PORISO0074441		Cluster 3		0	0	0	0	0	0	0	0	0	2.81	3.11	2.36	22.45	30.51	18.92	11.3	12.28	16.06	0	0	0	2.38	4.98	4.06	-0.01	0.04	0.03	3.24	-1.02	2.22	1	1	1	0	0.025	0	Non-specific serine threonine kinase	0	73.9	P:GO:0001101; C:GO:0005634; F:GO:0005524; C:GO:0016020; C:GO:0044444; P:GO:0044763; F:GO:0004674; P:GO:0006468; P:GO:1901700; P:GO:0035556	P:response to acid chemical; C:nucleus; F:ATP binding; C:membrane; C:cytoplasmic part; P:single-organism cellular process; F:protein serine/threonine kinase activity; P:protein phosphorylation; P:response to oxygen-containing compound; P:intracellular signal transduction	EC:2.7.11			Transferring phosphorus-containing groups
PORISO0074927		Cluster 6		0	0	0	0	0	0	0	0	0	1.85	2.23	2.62	0.73	0.99	0.1	5.76	4.51	7.08	0	0	0	2.2	1.33	3.07	-0.01	0.04	0.03	-1.95	3.25	1.3	1	1	1	0.013	0	0.019	casein kinase 1 HD16	1.94e-50	89.7	P:GO:0008360; C:GO:0005634; F:GO:0005524; C:GO:0005737; P:GO:0016055; F:GO:0004674; P:GO:0006897; P:GO:0018105	P:regulation of cell shape; C:nucleus; F:ATP binding; C:cytoplasm; P:Wnt signaling pathway; F:protein serine/threonine kinase activity; P:endocytosis; P:peptidyl-serine phosphorylation	EC:2.7.11			Transferring phosphorus-containing groups
PORISO0078592		Cluster 1		0	0	0	0	0	0	0	0	0	1.08	0.77	0.77	2.25	2.2	1.1	0.12	0.52	0.58	0	0	0	1.49	2.15	1.12	-0.01	0.04	0.03	1.2	-2.29	-1.08	1	1	1	0.034	0.001	0.484	Non-specific serine threonine kinase	0	85.55	F:GO:0005524; P:GO:0009737; P:GO:0007165; C:GO:0016021; F:GO:0004674; P:GO:0006468	F:ATP binding; P:response to abscisic acid; P:signal transduction; C:integral component of membrane; F:protein serine/threonine kinase activity; P:protein phosphorylation	EC:2.7.11			Transferring phosphorus-containing groups
PPNISO0008975		Cluster 7		0.09	0	0	0	0	0	0	0	0	4.09	0.86	2.66	7.66	7.91	2.99	0.21	0.46	2.33	0.01	0	0	2.18	3.28	1.43	-6.94	0.04	-6.88	1.42	-2.79	-1.36	1	1	1	0.055	0.001	0.638	mitogen-activated kinase kinase kinase 1-like	1.27e-11	79	F:GO:0005524; F:GO:0004702; C:GO:0005737; P:GO:0006468	F:ATP binding; F:signal transducer, downstream of receptor, with serine/threonine kinase activity; C:cytoplasm; P:protein phosphorylation	EC:2.7.11			Transferring phosphorus-containing groups
PPNISO0016445		Cluster 6		0	0	0	0	0	0	0	0	0	3.16	1.49	1.63	1.08	0.22	0.15	4.6	3.94	2.52	0	0	0	2.08	1.25	2.6	-0.01	0.04	0.03	-2.01	2.86	0.86	1	1	1	0.027	0.001	0.502	serine threonine- kinase Aurora-1-like	9.68e-17	81.84	F:GO:0005524; F:GO:0004674; P:GO:0006468; P:GO:0007049	F:ATP binding; F:protein serine/threonine kinase activity; P:protein phosphorylation; P:cell cycle	EC:2.7.11			Transferring phosphorus-containing groups
PPNISO0017431		Cluster 8		4.8	0.06	4.21	0	0.09	0.09	0.11	0.05	0.13	15.87	0.83	3.83	0.31	0.19	0.49	0.27	0.13	0.09	1.14	0.06	0.09	2.82	1.2	0.91	-4.94	-0.09	-5.02	-3.89	-1.33	-5.21	0.055	1	0.013	0	0.587	0	Cyclin-dependent kinase B1-1	0	81.9	F:GO:0005524; F:GO:0004674; P:GO:0006468	F:ATP binding; F:protein serine/threonine kinase activity; P:protein phosphorylation	EC:2.7.11	map01130	K00222	Transferring phosphorus-containing groups
PPNISO0017634		Cluster 8		0	0	0	0.22	0.08	0.23	0	0	0.45	0.82	0.82	0.69	0.05	0.61	0.28	0.14	0.17	0.07	0	0.13	0.1	1.43	1.11	0.88	10.29	-0.46	9.84	-1.18	-1.45	-2.64	0.267	1	0.559	0.415	0.66	0.006	probable receptor-like serine threonine- kinase At5g57670	9.55e-82	89.95	F:GO:0005524; F:GO:0004674; P:GO:0006468	F:ATP binding; F:protein serine/threonine kinase activity; P:protein phosphorylation	EC:2.7.11			Transferring phosphorus-containing groups
PPNISO0030846		Cluster 6		0	0	0	0	0	0	0	0	0	1.93	20.81	9.72	0.07	0.35	0	17.23	18.28	8.54	0	0	0	3.57	0.63	4.15	-0.01	0.04	0.03	-6.55	6.84	0.29	1	1	1	0	0	1	40S ribosomal S6	3.14e-116	83.5	F:GO:0005524; F:GO:0003735; C:GO:0016021; C:GO:0005840; F:GO:0004674; P:GO:0006468; P:GO:0006412	F:ATP binding; F:structural constituent of ribosome; C:integral component of membrane; C:ribosome; F:protein serine/threonine kinase activity; P:protein phosphorylation; P:translation	EC:2.7.11			Transferring phosphorus-containing groups
PPNISO0033996		Cluster 1		0	0	0.04	0.05	0	0	0	0	0.04	2.21	1.22	1.75	7.07	5.41	6.32	3.53	3.33	2.07	0	0.02	0.02	1.95	3.36	2.4	0.25	-0.31	-0.02	2.09	-1.28	0.81	1	1	1	0	0.034	0.524	serine threonine- kinase EDR1-like isoform X1	2.45e-51	80.6	P:GO:0001101; F:GO:0005524; F:GO:0004674; P:GO:0006468; P:GO:0009725; P:GO:1901700	P:response to acid chemical; F:ATP binding; F:protein serine/threonine kinase activity; P:protein phosphorylation; P:response to hormone; P:response to oxygen-containing compound	EC:2.7.11			Transferring phosphorus-containing groups
PPNISO0034119		Cluster 1		0	0	0	0	0	0	0	0	0	0.69	0.83	1.66	8.99	18.7	13.47	2.06	1.43	6.09	0	0	0	1.61	4.23	2.33	-0.01	0.04	0.03	3.8	-2.35	1.45	1	1	1	0	0	0.255	Serine threonine- kinase SAPK7	2.25e-26	81.47	F:GO:0005524; F:GO:0003700; P:GO:0006355; F:GO:0043565; F:GO:0004674; P:GO:0006468	F:ATP binding; F:transcription factor activity, sequence-specific DNA binding; P:regulation of transcription, DNA-templated; F:sequence-specific DNA binding; F:protein serine/threonine kinase activity; P:protein phosphorylation	EC:2.7.11			Transferring phosphorus-containing groups
PPNISO0060305		Cluster 6		0.17	0.1	0.03	0	0.06	0.06	0.03	0.06	0.11	3.82	1.78	1.41	0.26	0.96	0	2.49	2.34	2.83	0.06	0.04	0.08	2.15	0.86	2.26	-0.96	0.03	-0.91	-2.56	2.74	0.18	1	1	1	0.022	0.008	1	proline-rich receptor kinase PERK1	0	83.5	F:GO:0005524; C:GO:0016021; F:GO:0004674; P:GO:0006468	F:ATP binding; C:integral component of membrane; F:protein serine/threonine kinase activity; P:protein phosphorylation	EC:2.7.11			Transferring phosphorus-containing groups
PPNISO0063042		Cluster 5		0.03	0	0	0	0.02	0.03	0	0	0.03	22.12	13.51	13.3	5.33	2.89	1.6	4.16	3.05	8.2	0	0.01	0.01	4.42	2.61	2.89	0.9	-1.2	-0.27	-2.2	0.5	-1.68	1	1	1	0	0.966	0	Calcium-dependent kinase 7	1.24e-26	80.8	F:GO:0005524; F:GO:0005509; F:GO:0004674; P:GO:0006468	F:ATP binding; F:calcium ion binding; F:protein serine/threonine kinase activity; P:protein phosphorylation	EC:2.7.11			Transferring phosphorus-containing groups
PPNISO0064352		Cluster 5		0.79	0	0.78	0	0	0.03	0	0.03	0.03	4.77	0.62	1.33	0.11	0.09	0.05	0.13	0.13	0.39	0.21	0.01	0.03	1.96	0.84	0.95	-5.89	1.03	-4.85	-4.49	1.21	-3.28	0.144	1	0.095	0	0.639	0	kinase domain	0	55.6	F:GO:0005524; F:GO:0004674; P:GO:0006468	F:ATP binding; F:protein serine/threonine kinase activity; P:protein phosphorylation	EC:2.7.11			Transferring phosphorus-containing groups
PPNISO0066704		Cluster 8		0	0	0	0	0	0	0	0	0	7.44	1.42	2.42	0.36	0.44	0.2	0.69	0.43	0.15	0	0	0	2.48	1.17	1.14	-0.01	0.04	0.03	-3.27	0.27	-3	1	1	1	0	1	0	kinase domain	0	64.1	F:GO:0005524; C:GO:0016021; F:GO:0004674; P:GO:0006468	F:ATP binding; C:integral component of membrane; F:protein serine/threonine kinase activity; P:protein phosphorylation	EC:2.7.11			Transferring phosphorus-containing groups
PPNISO0067533		Cluster 6		0	0	0	0	0.01	0	0	0	0.03	8.87	6.89	5.73	1.79	1.81	0.39	14.73	13.73	13.96	0	0	0.01	3.37	1.81	4.16	6.82	-0.2	6.64	-2.4	3.37	0.98	1	1	1	0	0	0.044	mitogen-activated kinase kinase 2-like	1.7e-22	67.7	F:GO:0005524; F:GO:0004674; P:GO:0006468	F:ATP binding; F:protein serine/threonine kinase activity; P:protein phosphorylation	EC:2.7.11			Transferring phosphorus-containing groups
PPNISO0071199		Cluster 5		0	0	0	0	0	0	0	0	0	18.78	7.85	7.79	0.6	1.18	0.95	4.26	3.53	3.43	0	0	0	3.87	1.66	2.63	-0.01	0.04	0.03	-3.39	1.83	-1.55	1	1	1	0	0.001	0.001	kinase domain	0	81.6	F:GO:0005524; C:GO:0016021; F:GO:0004674; P:GO:0006468	F:ATP binding; C:integral component of membrane; F:protein serine/threonine kinase activity; P:protein phosphorylation	EC:2.7.11			Transferring phosphorus-containing groups
PPNISO0075991		Cluster 6		0	0	0	0	0	0	0	0	0	7.32	6.98	3.81	2.43	2.77	0.84	9.93	11.65	10.3	0	0	0	3.15	2.17	3.8	-0.01	0.04	0.03	-1.53	2.34	0.82	1	1	1	0.008	0	0.261	mitogen-activated kinase kinase 2-like	1.81e-22	66.75	F:GO:0005524; F:GO:0004674; P:GO:0006468	F:ATP binding; F:protein serine/threonine kinase activity; P:protein phosphorylation	EC:2.7.11			Transferring phosphorus-containing groups
PPNISO0081940		Cluster 1		0.13	0.02	0.11	0.11	0.02	0.13	0.08	0.13	0.02	0.64	0.51	0.69	3.95	5.54	1.78	1.31	0.89	2.32	0.04	0.07	0.07	1.31	2.74	1.79	0.01	-0.38	-0.36	2.67	-1.43	1.25	1	1	1	0	0.013	0.102	serine threonine- kinase PBL27-like	9.73e-177	85.65	F:GO:0005524; F:GO:0004674; P:GO:0006468	F:ATP binding; F:protein serine/threonine kinase activity; P:protein phosphorylation	EC:2.7.11			Transferring phosphorus-containing groups
PPNISO0091857		Cluster 4		0	0	0	0	0	0	0	0	0	0.76	0.85	0.73	0.93	1.26	0.82	5.71	7.01	18.59	0	0	0	1.44	1.72	3.63	-0.01	0.04	0.03	0.48	3.18	3.67	1	1	1	0.882	0	0	Bax inhibitor 1-related	3.25e-42	78.85	F:GO:0005524; C:GO:0016021; F:GO:0004674; P:GO:0006468	F:ATP binding; C:integral component of membrane; F:protein serine/threonine kinase activity; P:protein phosphorylation	EC:2.7.11			Transferring phosphorus-containing groups
PPNISO0092512		Cluster 4		0	0	0	0	0	0	0	0	0	5.09	4.1	5.31	5.22	5	4.67	33.37	24.94	26.71	0	0	0	2.94	3.12	5.07	-0.01	0.04	0.03	0.22	2.31	2.54	1	1	1	1	0	0	probable LRR receptor-like serine threonine- kinase At1g53430	7.77e-104	75	F:GO:0000166; P:GO:0016310; F:GO:0004674; C:GO:0005886	F:nucleotide binding; P:phosphorylation; F:protein serine/threonine kinase activity; C:plasma membrane	EC:2.7.11			Transferring phosphorus-containing groups
PPNISO0093154		Cluster 4		0	0	0	0	0	0	0	0	0	1.26	0.67	0.94	3.01	2.53	2.3	1.98	6.94	27.71	0	0	0	1.53	2.48	3.45	-0.01	0.04	0.03	1.66	1.97	3.65	1	1	1	0.001	0.031	0	Non-specific serine threonine kinase	0	89	C:GO:0005634; F:GO:0005524; C:GO:0005829; P:GO:0007584; P:GO:0010107; P:GO:0010118; F:GO:0004674; P:GO:0006468; C:GO:0005886; C:GO:0009536; P:GO:0035556; P:GO:0009414	C:nucleus; F:ATP binding; C:cytosol; P:response to nutrient; P:potassium ion import; P:stomatal movement; F:protein serine/threonine kinase activity; P:protein phosphorylation; C:plasma membrane; C:plastid; P:intracellular signal transduction; P:response to water deprivation	EC:2.7.11			Transferring phosphorus-containing groups
PPNISO0105954		Cluster 6		0.04	0.19	0.22	0.13	0.07	0.12	0.26	0.03	0.09	5.95	4.76	4.85	1.23	0.89	0.31	3.52	4.32	2.67	0.09	0.09	0.1	3.02	1.53	2.55	-0.45	-0.22	-0.67	-2.62	2.07	-0.54	1	1	1	0	0	0.791	Phosphatidylinositol 3- 4-kinase	0	78.2	C:GO:0005634; F:GO:0005524; P:GO:0010044; P:GO:0032504; C:GO:0009506; P:GO:0007004; F:GO:0004674; P:GO:0006303; P:GO:0006468; P:GO:0010332; P:GO:0007126; P:GO:0032204	C:nucleus; F:ATP binding; P:response to aluminum ion; P:multicellular organism reproduction; C:plasmodesma; P:telomere maintenance via telomerase; F:protein serine/threonine kinase activity; P:double-strand break repair via nonhomologous end joining; P:protein phosphorylation; P:response to gamma radiation; P:meiotic nuclear division; P:regulation of telomere maintenance	EC:2.7.11			Transferring phosphorus-containing groups
PPNISO0110307		Cluster 6		0	0	0	0	0	0.03	0.02	0	0	1.18	1.7	1.03	0.25	0	0.05	1.08	1.04	1.47	0	0.01	0.01	1.76	0.63	1.66	7.76	-0.86	6.86	-3.62	3.43	-0.18	1	1	1	0	0	1	kinase domain	0	73.75	F:GO:0005524; C:GO:0044464; F:GO:0004674; P:GO:0006468	F:ATP binding; C:cell part; F:protein serine/threonine kinase activity; P:protein phosphorylation	EC:2.7.11			Transferring phosphorus-containing groups
PORISO0047406		Cluster 1		0	0	0	0	0	0	0	0	0	0.13	0.93	1.01	4.08	4.1	2.5	1.72	1.16	1.59	0	0	0	1.37	2.75	1.82	-0.01	0.04	0.03	2.37	-1.41	0.96	1	1	1	0.003	0.002	0.827	kinase domain	0	83.95	F:GO:0005524; F:GO:0004702; C:GO:0005737; C:GO:0016021; P:GO:0023014	F:ATP binding; F:signal transducer, downstream of receptor, with serine/threonine kinase activity; C:cytoplasm; C:integral component of membrane; P:signal transduction by protein phosphorylation	EC:2.7.11			Transferring phosphorus-containing groups
PPNISO0023275		Cluster 1		0	0	0	0	0	0	0	0	0	0	0	0.09	4.01	9.02	2.15	0.42	0.26	2.73	0	0	0	0.28	2.99	1.48	-0.01	0.04	0.03	7.38	-2.29	5.09	1	1	1	0	0.023	0.001	shaggy-related kinase alpha isoform X1	2.07e-118	90.3	F:GO:0005524; F:GO:0004674; P:GO:0006468	F:ATP binding; F:protein serine/threonine kinase activity; P:protein phosphorylation	EC:2.7.11			Transferring phosphorus-containing groups
PPNISO0070255		Cluster 7		0	0	0	0	0	0	0	0	0	0.07	0.61	2.13	4.91	3.64	0.89	0	0.74	0.2	0	0	0	1.45	2.49	0.8	-0.01	0.04	0.03	1.66	-3.27	-1.6	1	1	1	0.291	0.006	1	kinase domain	0	80.55	F:GO:0005524; F:GO:0004674; P:GO:0018105; C:GO:0005622; P:GO:0035556	F:ATP binding; F:protein serine/threonine kinase activity; P:peptidyl-serine phosphorylation; C:intracellular; P:intracellular signal transduction	EC:2.7.11			Transferring phosphorus-containing groups
PORISO0061963		Cluster 2		0	0	0	0	0	0	0	0	0	0.12	0	0.07	0	0.11	0	0.97	0.86	0.51	0	0	0	0.56	0.29	1.4	-0.01	0.04	0.03	-0.72	4.51	3.78	1	1	1	1	0	0	serine threonine- kinase PBL27	5.57e-179	89.8	F:GO:0005524; F:GO:0004674; P:GO:0006468	F:ATP binding; F:protein serine/threonine kinase activity; P:protein phosphorylation	EC:2.7.11			Transferring phosphorus-containing groups
PORISO0092498		Cluster 2		0	0	0	0	0	0	0	0	0	0.87	0.38	0.64	0.57	0.31	0.27	2.74	2.2	2.76	0	0	0	1.3	1.23	2.27	-0.01	0.04	0.03	-0.52	2.58	2.06	1	1	1	0.951	0	0	serine threonine- kinase PBS1-like isoform X1	1.4e-90	89.1	F:GO:0005524; F:GO:0004674; P:GO:0006468	F:ATP binding; F:protein serine/threonine kinase activity; P:protein phosphorylation	EC:2.7.11			Transferring phosphorus-containing groups
PORISO0092538		Cluster 4		0	0	0	0	0	0	0	0	0	0.72	0.34	0.53	0.32	0.49	0.3	3.5	2.02	3.04	0	0	0	1.23	1.22	2.35	-0.01	0.04	0.03	-0.32	2.77	2.45	1	1	1	1	0	0	probable LRR receptor-like serine threonine- kinase At1g53430	3.65e-85	84.2	F:GO:0005524; C:GO:0016021; F:GO:0004674; P:GO:0006468	F:ATP binding; C:integral component of membrane; F:protein serine/threonine kinase activity; P:protein phosphorylation	EC:2.7.11			Transferring phosphorus-containing groups
PPNISO0008879		Cluster 2		0.12	0	0	0	0	0	0	0	0	0.37	0.36	0.18	0.09	0	0	2.06	2	1.45	0.01	0	0	1.06	0.28	1.98	-6.94	0.04	-6.88	-3.44	5.97	2.55	1	1	1	0.177	0	0.003	serine threonine- kinase ATR isoform X1	1.49e-43	83.55	P:GO:0065007; C:GO:0005634; F:GO:0005524; P:GO:0006281; F:GO:0004674; P:GO:0006468	P:biological regulation; C:nucleus; F:ATP binding; P:DNA repair; F:protein serine/threonine kinase activity; P:protein phosphorylation	EC:2.7.11			Transferring phosphorus-containing groups
PPNISO0100951		Cluster 4		0.05	0	0	0	0	0	0.02	0	0.01	0.3	0.12	0.1	0.12	0.28	0.05	2.14	3.22	2.26	0	0	0.01	0.93	0.92	2.25	-8.52	7.7	-0.82	-0.11	4.1	3.99	1	1	1	1	0	0	serine threonine- kinase GRIK1	7.59e-24	66.13	F:GO:0005524; F:GO:0004674; P:GO:0006468	F:ATP binding; F:protein serine/threonine kinase activity; P:protein phosphorylation	EC:2.7.11			Transferring phosphorus-containing groups
PPNISO0110276		Cluster 4		0	0	0	0	0	0	0	0	0	0.12	0.16	0.09	0.45	0.86	0.87	6.04	4.64	4.3	0	0	0	0.88	1.53	2.92	-0.01	0.04	0.03	2.76	2.54	5.3	1	1	1	0	0	0	somatic embryogenesis receptor kinase 2-like	1.12e-28	63.65	F:GO:0005524; P:GO:0007165; F:GO:0019199; C:GO:0016021; F:GO:0004674; P:GO:0006468	F:ATP binding; P:signal transduction; F:transmembrane receptor protein kinase activity; C:integral component of membrane; F:protein serine/threonine kinase activity; P:protein phosphorylation	EC:2.7.11			Transferring phosphorus-containing groups
PPNISO0098473		Cluster 5		0	0	0	0.02	0	0	0	0	0	1.94	0.92	1.85	0.5	0.46	0.15	1.41	1.12	0.45	0	0.01	0	1.86	1.18	1.53	6.93	-6.92	0.03	-2.01	1.4	-0.61	1	1	1	0.001	0.117	1	receptor kinase TMK1-like	0	81	F:GO:0005524; P:GO:0000165; P:GO:0000186; C:GO:0009506; C:GO:0016021; C:GO:0005794; F:GO:0004709; C:GO:0005886	F:ATP binding; P:MAPK cascade; P:activation of MAPKK activity; C:plasmodesma; C:integral component of membrane; C:Golgi apparatus; F:MAP kinase kinase kinase activity; C:plasma membrane	EC:2.7.11.25; EC:2.7.11			Mitogen-activated protein kinase kinase kinase; Transferring phosphorus-containing groups
PPNISO0069388		Cluster 5		4.91	3.08	5.83	1.13	2	0.82	1.42	2.93	3.41	22.6	13.35	11.24	3.14	4.21	1.47	6.02	4.71	5.45	1.91	0.9	1.06	4.35	2.52	3	-1.31	0.24	-1.04	-2.31	0.79	-1.51	0.768	1	0.677	0	0.211	0	probable inactive receptor kinase At2g26730	6.86e-152	82	F:GO:0050321; F:GO:0005524; C:GO:0016021; P:GO:0006468; C:GO:0005886	F:tau-protein kinase activity; F:ATP binding; C:integral component of membrane; P:protein phosphorylation; C:plasma membrane	EC:2.7.11.26			[Tau protein] kinase
PPNISO0016748		Cluster 6		0	0	0	0	0.15	0	0	0	0	74.3	170.83	128.73	3.32	28.25	0	298.7	375.32	86.48	0	0.06	0	7.21	2.54	7.97	9.98	-9.97	0.03	-3.77	4.74	0.97	0.794	0.814	1	0.018	0.004	0.504	Pheophorbide a oxygenase	3.15e-19	85.95	F:GO:0005524; F:GO:0005509; P:GO:0055114; F:GO:0004674; F:GO:0010277; P:GO:0006468; F:GO:0051537	F:ATP binding; F:calcium ion binding; P:oxidation-reduction process; F:protein serine/threonine kinase activity; F:chlorophyllide a oxygenase [overall] activity; P:protein phosphorylation; F:2 iron, 2 sulfur cluster binding	EC:2.7.11; EC:1.13.12; EC:1.14.13.122			Transferring phosphorus-containing groups; Acting on single donors with incorporation of molecular oxygen (oxygenases). The oxygen incorporated need not be derived from O(2); Chlorophyllide-a oxygenase
PPNISO0059411		Cluster 6		0.09	0	0	0	0.04	0	0	0	0	24.08	52.54	40.14	1.47	6.89	0.81	64.25	75.31	11.71	0.01	0.01	0	5.58	2.33	5.52	-0.06	-7.85	-7.88	-3.78	4.1	0.32	1	1	1	0	0	1	Pheophorbide a oxygenase	2.67e-19	82.32	F:GO:0005524; F:GO:0005509; P:GO:0055114; F:GO:0004674; F:GO:0010277; P:GO:0006468; F:GO:0051537	F:ATP binding; F:calcium ion binding; P:oxidation-reduction process; F:protein serine/threonine kinase activity; F:chlorophyllide a oxygenase [overall] activity; P:protein phosphorylation; F:2 iron, 2 sulfur cluster binding	EC:2.7.11; EC:1.13.12; EC:1.14.13.122			Transferring phosphorus-containing groups; Acting on single donors with incorporation of molecular oxygen (oxygenases). The oxygen incorporated need not be derived from O(2); Chlorophyllide-a oxygenase
PSIISO0047668		Cluster 5		4.17	0.38	4.28	0.55	0.27	0.6	0.75	0.38	0.56	3.2	0.53	1.15	0.15	0.34	0.2	0.2	0.29	0.63	1.17	0.32	0.31	1.77	1.06	1.1	-2.38	-0.13	-2.5	-2.55	0.52	-2.02	0.203	1	0.095	0.002	1	0.034	kinase domain	0	74.75	F:GO:0016887; F:GO:0005524; F:GO:0003777; F:GO:0032440; P:GO:0048856; C:GO:0005871; P:GO:0055114; F:GO:0004674; P:GO:0006468; P:GO:0007018; F:GO:0008017	F:ATPase activity; F:ATP binding; F:microtubule motor activity; F:2-alkenal reductase [NAD(P)] activity; P:anatomical structure development; C:kinesin complex; P:oxidation-reduction process; F:protein serine/threonine kinase activity; P:protein phosphorylation; P:microtubule-based movement; F:microtubule binding	EC:2.7.11; EC:1.3.1.74; EC:3.6.1.3; EC:3.6.1.15			Transferring phosphorus-containing groups; 2-alkenal reductase (NAD(P)(+)); Adenosinetriphosphatase; Nucleoside-triphosphate phosphatase
PPNISO0004456		Cluster 8		1.38	0.88	1.14	0.89	1.41	0.84	1.49	2.29	1.74	13.49	18.93	28.81	3.83	6.34	3.67	4.56	4.43	3.52	0.53	0.73	0.74	4.69	3.01	2.74	0.29	0.12	0.43	-2.08	-0.3	-2.38	1	1	1	0	1	0	kinase domain	5.71e-121	70	C:GO:0005634; F:GO:0005524; F:GO:0005516; P:GO:0009738; C:GO:0005737; P:GO:0046777; F:GO:0004683; P:GO:0018105; C:GO:0005886; P:GO:0035556; F:GO:0009931	C:nucleus; F:ATP binding; F:calmodulin binding; P:abscisic acid-activated signaling pathway; C:cytoplasm; P:protein autophosphorylation; F:calmodulin-dependent protein kinase activity; P:peptidyl-serine phosphorylation; C:plasma membrane; P:intracellular signal transduction; F:calcium-dependent protein serine/threonine kinase activity	EC:2.7.11; EC:2.7.11.17			Transferring phosphorus-containing groups; Calcium/calmodulin-dependent protein kinase
PORISO0015345		Cluster 6		0	0	0	0	0.11	0	0	0	0	13.8	1.47	5.15	0.18	0.45	0.25	10.08	11.06	4.9	0	0.04	0	3	1.13	3.5	9.34	-9.33	0.03	-4.24	4.75	0.51	0.949	1	1	0	0	1	kinase domain	2.54e-20	87.4	F:GO:0005524; F:GO:0005509; C:GO:0016021; F:GO:0004683; P:GO:0006468	F:ATP binding; F:calcium ion binding; C:integral component of membrane; F:calmodulin-dependent protein kinase activity; P:protein phosphorylation	EC:2.7.11; EC:2.7.11.17			Transferring phosphorus-containing groups; Calcium/calmodulin-dependent protein kinase
PPNISO0062082		Cluster 4		0	0	0	0	0	0	0	0	0	5.88	9.62	10.91	23.44	20.42	11.18	89.64	66.43	91.2	0	0	0	3.63	4.61	6.55	-0.01	0.04	0.03	1.1	2.03	3.14	1	1	1	0.055	0	0	kinase domain	0	86	P:GO:0046777; F:GO:0004683; C:GO:0005886; F:GO:0009931; C:GO:0005634; F:GO:0005524; F:GO:0005516; P:GO:0009738; C:GO:0005737; F:GO:0005509; C:GO:0016021; P:GO:0018105; P:GO:0035556	P:protein autophosphorylation; F:calmodulin-dependent protein kinase activity; C:plasma membrane; F:calcium-dependent protein serine/threonine kinase activity; C:nucleus; F:ATP binding; F:calmodulin binding; P:abscisic acid-activated signaling pathway; C:cytoplasm; F:calcium ion binding; C:integral component of membrane; P:peptidyl-serine phosphorylation; P:intracellular signal transduction	EC:2.7.11; EC:2.7.11.17			Transferring phosphorus-containing groups; Calcium/calmodulin-dependent protein kinase
PPNISO0001390		Cluster 3		0	0	0	0	0	0	0	0	0	0	0	0.07	32.1	4.62	4.5	6.18	0	61.66	0	0	0	0.27	3.83	3.07	-0.01	0.04	0.03	9.05	0.53	9.59	1	1	1	0	1	0	kinase domain	2.3e-14	74.41	F:GO:0000166; C:GO:0005634; F:GO:0005516; P:GO:0009738; C:GO:0005737; F:GO:0043167; P:GO:0046777; F:GO:0004683; P:GO:0018105; C:GO:0005886; P:GO:0035556; F:GO:0009931	F:nucleotide binding; C:nucleus; F:calmodulin binding; P:abscisic acid-activated signaling pathway; C:cytoplasm; F:ion binding; P:protein autophosphorylation; F:calmodulin-dependent protein kinase activity; P:peptidyl-serine phosphorylation; C:plasma membrane; P:intracellular signal transduction; F:calcium-dependent protein serine/threonine kinase activity	EC:2.7.11; EC:2.7.11.17			Transferring phosphorus-containing groups; Calcium/calmodulin-dependent protein kinase
PORISO0095325		Cluster 2		0	0	0	0	0	0	0	0	0	1.58	0.47	0.14	0.27	0.54	0.26	2.53	5.79	3.79	0	0	0	1.3	1.2	2.66	-0.01	0.04	0.03	-0.76	3.4	2.65	1	1	1	0.918	0	0.001	kinase domain	0	85.45	F:GO:0005524; F:GO:0004659; F:GO:0005509; C:GO:0016021; F:GO:0004683; P:GO:0006468; P:GO:0006744	F:ATP binding; F:prenyltransferase activity; F:calcium ion binding; C:integral component of membrane; F:calmodulin-dependent protein kinase activity; P:protein phosphorylation; P:ubiquinone biosynthetic process	EC:2.7.11; EC:2.7.11.17			Transferring phosphorus-containing groups; Calcium/calmodulin-dependent protein kinase
PPNISO0099830		Cluster 6		0	0	0	0.04	0	0	0	0	0	2.87	2.58	2.91	0.64	0.58	0.46	3.27	3.42	2.26	0	0.01	0	2.39	1.39	2.4	7.98	-7.98	0.03	-2.16	2.25	0.1	1	1	1	0	0	1	periodic tryptophan 2	0	76.65	C:GO:0032040; P:GO:0000462; F:GO:0030515; F:GO:0016905; C:GO:0034388; P:GO:0000028; P:GO:0009553; P:GO:0006468	C:small-subunit processome; P:maturation of SSU-rRNA from tricistronic rRNA transcript (SSU-rRNA, 5.8S rRNA, LSU-rRNA); F:snoRNA binding; F:myosin heavy chain kinase activity; C:Pwp2p-containing subcomplex of 90S preribosome; P:ribosomal small subunit assembly; P:embryo sac development; P:protein phosphorylation	EC:2.7.11; EC:2.7.11.17; EC:2.7.11.7			Transferring phosphorus-containing groups; Calcium/calmodulin-dependent protein kinase; [Myosin heavy-chain] kinase
PSIISO0045378	Cluster 4			0.52	0.19	0	3.96	3.18	2.57	0	0	0.06	0	0	0	0	0	0	0	0	0	0.13	1.65	0.03	0.01	0	0.01	4.01	-7.88	-3.85	0.17	0.18	0.36	0.016	0	0.255	1	1	1	Cyclin-dependent kinase C-2	0	86.9	P:GO:0051301; F:GO:0005524; F:GO:0008353; F:GO:0004693; P:GO:0051726; P:GO:0006468	P:cell division; F:ATP binding; F:RNA polymerase II carboxy-terminal domain kinase activity; F:cyclin-dependent protein serine/threonine kinase activity; P:regulation of cell cycle; P:protein phosphorylation	EC:2.7.11; EC:2.7.11.23; EC:2.7.11.22			Transferring phosphorus-containing groups; [RNA-polymerase]-subunit kinase; Cyclin-dependent kinase
PPNISO0031378		Cluster 1		0	0	0	0	0.1	0	0	0	0	0.05	0.63	2.46	7.54	8.66	6.92	1.61	0.44	1.07	0	0.04	0	1.49	3.6	1.54	8.82	-8.81	0.03	2.92	-3.11	-0.19	1	1	1	0.006	0	1	cyclin-dependent kinase F-4-like isoform X1	1.94e-15	76.74	F:GO:0005524; F:GO:0008353; C:GO:0016021; F:GO:0004693; P:GO:0051726; P:GO:0006468	F:ATP binding; F:RNA polymerase II carboxy-terminal domain kinase activity; C:integral component of membrane; F:cyclin-dependent protein serine/threonine kinase activity; P:regulation of cell cycle; P:protein phosphorylation	EC:2.7.11; EC:2.7.11.23; EC:2.7.11.22			Transferring phosphorus-containing groups; [RNA-polymerase]-subunit kinase; Cyclin-dependent kinase
PPNISO0090956		Cluster 1		0	0	0.02	0	0	0	0	0	0	1.51	1.44	3.41	10.17	9.91	6.28	3.46	3.23	4.66	0	0	0	2.11	3.73	2.63	-3.72	-3.49	-7.17	2.15	-1.37	0.78	1	1	1	0	0.001	0.552	Mitogen-activated kinase	6.84e-172	79.75	F:GO:0005524; P:GO:0000165; F:GO:0004707; C:GO:0005622	F:ATP binding; P:MAPK cascade; F:MAP kinase activity; C:intracellular	EC:2.7.11; EC:2.7.11.24			Transferring phosphorus-containing groups; Mitogen-activated protein kinase
PORISO0035261		Cluster 4		0	0.02	0.04	0	0.04	0	0	0.04	0.07	1.12	0.3	1.22	1.06	1.47	0.81	96.07	103.78	192.13	0.01	0.01	0.05	1.46	1.78	7.16	0.12	0.4	0.55	0.5	6.71	7.21	1	1	1	1	0	0	Mitogen-activated kinase	0	85.55	F:GO:0005524; P:GO:0000165; P:GO:0009628; P:GO:0090567; F:GO:0004707; P:GO:0080135; C:GO:0005622; P:GO:0006950	F:ATP binding; P:MAPK cascade; P:response to abiotic stimulus; P:reproductive shoot system development; F:MAP kinase activity; P:regulation of cellular response to stress; C:intracellular; P:response to stress	EC:2.7.11; EC:2.7.11.24			Transferring phosphorus-containing groups; Mitogen-activated protein kinase
PPNISO0038855		Cluster 1		0.03	0	0	0	0	0	0	0	0	0.58	0.12	0.21	2.4	0.79	1.01	0.07	0.18	0.88	0	0	0	1.03	1.91	1.07	-6.94	0.04	-6.88	2.46	-2.14	0.34	1	1	1	0.003	0.056	1	Mitogen-activated kinase	8.54e-129	83.2	F:GO:0005524; P:GO:0000165; F:GO:0004707; C:GO:0005622	F:ATP binding; P:MAPK cascade; F:MAP kinase activity; C:intracellular	EC:2.7.11; EC:2.7.11.24			Transferring phosphorus-containing groups; Mitogen-activated protein kinase
PSIISO0022550		Cluster 4		965.58	1135.87	993.71	704.44	585.15	814.71	703.31	1013	1128.09	1.12	0.83	1.56	2.19	1.59	2.49	2.02	45.06	2.37	9.59	8.98	9.53	1.67	2.29	3.32	-0.44	-0.03	-0.46	1.07	2.83	3.9	1	1	1	0.246	0.033	0.002	mitogen-activated kinase kinase 2-like	3.31e-113	80.15	P:GO:0009765; C:GO:0009522; P:GO:0007112; C:GO:0009524; C:GO:0009535; F:GO:0005524; P:GO:0000165; P:GO:0000187; F:GO:0004702; F:GO:0046872; C:GO:0016021; F:GO:0004708; P:GO:0018298; F:GO:0016168; P:GO:0010311	P:photosynthesis, light harvesting; C:photosystem I; P:male meiosis cytokinesis; C:phragmoplast; C:chloroplast thylakoid membrane; F:ATP binding; P:MAPK cascade; P:activation of MAPK activity; F:signal transducer, downstream of receptor, with serine/threonine kinase activity; F:metal ion binding; C:integral component of membrane; F:MAP kinase kinase activity; P:protein-chromophore linkage; F:chlo…	EC:2.7.11; EC:2.7.12.1			Transferring phosphorus-containing groups; Dual-specificity kinase
PPRISO0087012	Cluster 3			16.21	11.89	17.16	1.95	2.18	2.72	2.11	2.79	2.36	0	0	0	0	0	0	0	0	0	3.69	1.23	0.96	0.01	0	0.01	-2.48	-0.45	-2.91	0.17	0.18	0.36	0.021	1	0	1	1	1	Signal transduction response regulator	0	74.85	P:GO:0007165; C:GO:0016020; P:GO:0006468; F:GO:0004673; P:GO:0006950; P:GO:2000026	P:signal transduction; C:membrane; P:protein phosphorylation; F:protein histidine kinase activity; P:response to stress; P:regulation of multicellular organismal development	EC:2.7.13.3			Histidine kinase
PPNISO0106366		Cluster 6		0.1	0.01	0.05	0	0	0	0	0	0	2.12	0.73	1.01	0.05	0.41	0.08	1.17	1.01	0.93	0.02	0	0	1.68	0.94	1.57	-10.03	0.04	-9.97	-2.73	2.5	-0.23	0.458	1	0.22	0.001	0.002	1	Signal transduction response regulator	0	77.3	P:GO:0010087; P:GO:0048509; P:GO:0010150; P:GO:0010271; P:GO:0006970; F:GO:0043424; P:GO:0023014; P:GO:0042742; P:GO:0080117; C:GO:0005622; F:GO:0000155; P:GO:0009909; P:GO:0000160; C:GO:0016021; P:GO:0071215; P:GO:0010029; P:GO:0016036; P:GO:0071329; P:GO:0034757; P:GO:0070417; P:GO:0018106	P:phloem or xylem histogenesis; P:regulation of meristem development; P:leaf senescence; P:regulation of chlorophyll catabolic process; P:response to osmotic stress; F:protein histidine kinase binding; P:signal transduction by protein phosphorylation; P:defense response to bacterium; P:secondary growth; C:intracellular; F:phosphorelay sensor kinase activity; P:regulation of flower development; P:…	EC:2.7.13.3			Histidine kinase
PPNISO0022713	Cluster 5			0.43	0	7.18	7.43	0.71	2.52	0	0.04	0.2	340.93	837.5	533.36	243.52	230.06	344.35	649.36	462.34	706.05	0.82	1.34	0.08	9.27	8.46	9.78	0.62	-5.58	-4.92	-0.9	0.86	-0.03	1	0.001	0.144	0.336	0.194	1	Phosphoglycerate kinase	0	84.3	C:GO:0009570; C:GO:0005634; F:GO:0005524; C:GO:0009506; F:GO:0004618; C:GO:0048046; P:GO:0006096; C:GO:0005829; C:GO:0005774; C:GO:0005886	C:chloroplast stroma; C:nucleus; F:ATP binding; C:plasmodesma; F:phosphoglycerate kinase activity; C:apoplast; P:glycolytic process; C:cytosol; C:vacuolar membrane; C:plasma membrane	EC:2.7.2.3			Phosphoglycerate kinase
PPNISO0029309	Cluster 5			0.36	0	2.23	4.91	0.55	1.26	0.04	0	0	76.64	105.52	101.38	32.69	43.52	42.79	102.86	120.21	54.11	0.3	0.98	0.01	6.91	5.66	6.65	1.54	-7.58	-6.05	-1.09	1.02	-0.07	1	0	0.09	0.053	0.116	1	Phosphoglycerate kinase	0	92.35	C:GO:0009570; C:GO:0005634; F:GO:0005524; C:GO:0009506; F:GO:0004618; C:GO:0048046; P:GO:0006096; C:GO:0005829; C:GO:0005774; C:GO:0005886	C:chloroplast stroma; C:nucleus; F:ATP binding; C:plasmodesma; F:phosphoglycerate kinase activity; C:apoplast; P:glycolytic process; C:cytosol; C:vacuolar membrane; C:plasma membrane	EC:2.7.2.3			Phosphoglycerate kinase
PPNISO0031219		Cluster 1		0	0	0	0	0	0	0	0	0	0.09	0.23	0.63	9.85	10.21	9.19	1.29	1.16	4.11	0	0	0	1.06	3.87	2.02	-0.01	0.04	0.03	5.03	-2.41	2.63	1	1	1	0	0	0.012	Phosphoglycerate kinase	5.31e-13	86.5	C:GO:0009570; C:GO:0005634; F:GO:0005524; C:GO:0009506; F:GO:0004618; C:GO:0048046; P:GO:0006096; C:GO:0005829; C:GO:0005774; C:GO:0005886	C:chloroplast stroma; C:nucleus; F:ATP binding; C:plasmodesma; F:phosphoglycerate kinase activity; C:apoplast; P:glycolytic process; C:cytosol; C:vacuolar membrane; C:plasma membrane	EC:2.7.2.3			Phosphoglycerate kinase
PPNISO0081820		Cluster 2		0	0	0	0	0	0	0	0	0	0.02	0.02	0	0	0	0.03	2.02	0.9	0.83	0	0	0	0.46	0.25	1.66	-0.01	0.04	0.03	0.5	6.26	6.76	1	1	1	1	0	0	Phosphoglycerate kinase	1.02e-15	89.05	C:GO:0009570; C:GO:0005634; F:GO:0005524; C:GO:0009506; F:GO:0004618; C:GO:0048046; P:GO:0006096; C:GO:0005829; C:GO:0005774; C:GO:0005886	C:chloroplast stroma; C:nucleus; F:ATP binding; C:plasmodesma; F:phosphoglycerate kinase activity; C:apoplast; P:glycolytic process; C:cytosol; C:vacuolar membrane; C:plasma membrane	EC:2.7.2.3			Phosphoglycerate kinase
PPNISO0031757		Cluster 4		0	0.29	0.89	0.07	0.48	0	0.49	0.82	0.77	0.76	2.1	4.96	9.6	4.86	3.98	104.25	120.95	155.48	0.21	0.19	0.36	2.23	3.29	7.16	-0.25	0.81	0.59	1.27	4.21	5.49	1	1	1	0.232	0	0	Alpha crystallin Hsp20 domain	3.86e-170	63.1	P:GO:0006526; C:GO:0005737; P:GO:0006561; P:GO:0016310; F:GO:0003991	P:arginine biosynthetic process; C:cytoplasm; P:proline biosynthetic process; P:phosphorylation; F:acetylglutamate kinase activity	EC:2.7.2.8			Acetylglutamate kinase
PPNISO0017944		Cluster 1		0	0	0	0	0	0	0	0	0	0.23	0	1.37	8.01	9.59	4.83	1.83	1.01	6.78	0	0	0	0.93	3.54	2.26	-0.01	0.04	0.03	3.86	-1.42	2.45	1	1	1	0	0.098	0.243	GHMP kinase N-terminal domain	1.55e-149	84.75	F:GO:0005524; P:GO:0016310; F:GO:0004631	F:ATP binding; P:phosphorylation; F:phosphomevalonate kinase activity	EC:2.7.4.2			Phosphomevalonate kinase
PPNISO0039286		Cluster 1		0	0	0	0	0	0	0	0	0	1.72	0.49	1.4	6.31	7.42	7.46	0.92	0.4	2	0	0	0	1.64	3.49	1.55	-0.01	0.04	0.03	2.82	-2.96	-0.13	1	1	1	0	0	1	WD40 repeat	1.17e-142	72.89	F:GO:0004017; F:GO:0005524; P:GO:0046939; P:GO:0042273; C:GO:0005730; C:GO:0030687	F:adenylate kinase activity; F:ATP binding; P:nucleotide phosphorylation; P:ribosomal large subunit biogenesis; C:nucleolus; C:preribosome, large subunit precursor	EC:2.7.4.3			Adenylate kinase
PPNISO0006983		Cluster 6		0	0.04	0	0	0.19	0	0	0.08	0	24.35	10.64	8.38	1.46	2.68	4.54	12.27	26.2	11.5	0.02	0.08	0.03	4.15	2.52	4.28	2.56	-2.55	0.03	-1.94	2.21	0.26	1	1	1	0.009	0.003	1	Nucleoside diphosphate kinase	8.44e-68	77.9	F:GO:0005524; P:GO:0006228; P:GO:0006241; P:GO:0006183; P:GO:0006165; F:GO:0004550; C:GO:0005622	F:ATP binding; P:UTP biosynthetic process; P:CTP biosynthetic process; P:GTP biosynthetic process; P:nucleoside diphosphate phosphorylation; F:nucleoside diphosphate kinase activity; C:intracellular	EC:2.7.4.6			Nucleoside-diphosphate kinase
PPRISO0056282	Cluster 1			4.73	4.99	8.76	6.43	2.22	5.2	1.51	1.08	0.71	0	0	0	0	0	0	0	0	0	2.32	1.99	0.5	0.01	0	0.01	-0.39	-2.43	-2.8	0.17	0.18	0.36	1	0.124	0.009	1	1	1	Guanylate kinase-like	1.47e-154	62.89	P:GO:0046710; P:GO:0046037; F:GO:0004385	P:GDP metabolic process; P:GMP metabolic process; F:guanylate kinase activity	EC:2.7.4.8			Guanylate kinase
PSIISO0072802	Cluster 5			12.23	8.31	7.76	16.97	3.32	8.96	1.6	1.17	0.68	0	0	0	0	0	0	0	0	0	2.97	2.9	0.51	0.01	0	0.01	-0.01	-3.38	-3.38	0.17	0.18	0.36	1	0.003	0	1	1	1	HD PDEase domain	0	65.7	F:GO:0008728; C:GO:0009507; P:GO:0042594; P:GO:0015969; F:GO:0008893	F:GTP diphosphokinase activity; C:chloroplast; P:response to starvation; P:guanosine tetraphosphate metabolic process; F:guanosine-3',5'-bis(diphosphate) 3'-diphosphatase activity	EC:2.7.6.5; EC:3.1.7.2			GTP diphosphokinase; Guanosine-3',5'-bis(diphosphate) 3'-diphosphatase
PPNISO0007249		Cluster 6		0	0	0	0	0.03	0	0	0	0	2.87	1.12	0.59	0.08	0.08	0.24	1.79	1.45	0.8	0	0	0	1.76	0.95	1.73	6.82	-6.81	0.03	-3.05	2.95	-0.1	1	1	1	0.003	0.003	1	Poly(A) polymerase	1.12e-27	67.33	C:GO:0005634; F:GO:0004652; P:GO:0006378	C:nucleus; F:polynucleotide adenylyltransferase activity; P:mRNA polyadenylation	EC:2.7.7.19			Polynucleotide adenylyltransferase
PPNISO0071568		Cluster 4		0	0	0	0	0	0	0	0	0	0.67	0.54	0.88	0.96	1.67	1.19	2.29	7.25	2.66	0	0	0	1.37	1.89	2.61	-0.01	0.04	0.03	1.02	1.55	2.57	1	1	1	0.217	0.049	0	nuclear poly(A) polymerase 1-like	1.06e-56	71.35	C:GO:0005634; F:GO:0003723; C:GO:0005737; P:GO:0048367; C:GO:0016021; F:GO:0004652; P:GO:0006378	C:nucleus; F:RNA binding; C:cytoplasm; P:shoot system development; C:integral component of membrane; F:polynucleotide adenylyltransferase activity; P:mRNA polyadenylation	EC:2.7.7.19			Polynucleotide adenylyltransferase
PPNISO0028902	Cluster 1			3.52	5.32	0	0	6.54	0	0	0	0	0.6	0.82	0.69	1.02	0.4	0	1.26	0.71	1.14	1.34	1.11	0	1.39	0.93	1.56	0.25	-13.47	-13.23	-0.64	1.11	0.48	1	0.039	0.001	1	0.733	1	Glucose-1-phosphate adenylyltransferase	0	69.14	F:GO:0005524; C:GO:0009507; P:GO:0005978; P:GO:0019252; F:GO:0008878	F:ATP binding; C:chloroplast; P:glycogen biosynthetic process; P:starch biosynthetic process; F:glucose-1-phosphate adenylyltransferase activity	EC:2.7.7.27			Glucose-1-phosphate adenylyltransferase
PSIISO0007818		Cluster 6		67.24	25.85	64.07	209.42	19.07	220.25	236.56	109.33	86.95	0.32	0.34	0.13	0.07	0.02	0.04	0.6	0.22	0.45	5.41	6.44	6.71	1.03	0.73	1.13	1.43	-0.23	1.21	-2.34	2.97	0.64	0.576	1	0.357	0.029	0.001	1	Sulfate adenylyltransferase catalytic domain	0	86.2	F:GO:0004781; P:GO:0000103	F:sulfate adenylyltransferase (ATP) activity; P:sulfate assimilation	EC:2.7.7.4			Sulfate adenylyltransferase
PPNISO0089465		Cluster 6		0	0.01	0	0	0	0	0	0	0	2.84	2.8	2.03	0.46	0.13	0.05	2.65	2.89	2.28	0.01	0	0	2.3	0.98	2.28	-7.13	0.04	-7.09	-3.55	3.57	0.03	1	1	1	0	0	1	ATP-sulfurylase PUA-like domain-containing	2.79e-73	69.6	F:GO:0004781	F:sulfate adenylyltransferase (ATP) activity	EC:2.7.7.4			Sulfate adenylyltransferase
PPRISO0017657	Cluster 3			575.51	35.17	27.35	2.47	3.37	2.14	18.53	7.4	5.78	0	0	0	0.08	0	0	0	0	0	6.15	1.42	2.7	0.01	0.27	0.01	-5.79	1.27	-4.52	8.04	-7.7	0.36	0	0.94	0.001	1	1	1	Elongation factor 1-alpha	2.39e-169	93.2	F:GO:0005525; F:GO:0003746; C:GO:0005737; F:GO:0003924; F:GO:0004781; P:GO:0006414	F:GTP binding; F:translation elongation factor activity; C:cytoplasm; F:GTPase activity; F:sulfate adenylyltransferase (ATP) activity; P:translational elongation	EC:2.7.7.4; EC:3.6.1.15			Sulfate adenylyltransferase; Nucleoside-triphosphate phosphatase
PSIISO0042944	Cluster 5			0.73	0.74	0.05	1.55	2.16	0.79	0.06	0	0	0	0	0	0	0	0	0	0	0	0.29	0.97	0.01	0.01	0	0.01	1.84	-7.08	-5.26	0.17	0.18	0.36	0.713	0	0.026	1	1	1	Malic enzyme	3.21e-29	81.7	F:GO:0008270; F:GO:0042803; F:GO:0004471; P:GO:0005992; F:GO:0004473; C:GO:0009507; P:GO:0006108; P:GO:0051289; F:GO:0051287; F:GO:0003968; P:GO:0001172; P:GO:0055114; F:GO:0050897	F:zinc ion binding; F:protein homodimerization activity; F:malate dehydrogenase (decarboxylating) (NAD+) activity; P:trehalose biosynthetic process; F:malate dehydrogenase (decarboxylating) (NADP+) activity; C:chloroplast; P:malate metabolic process; P:protein homotetramerization; F:NAD binding; F:RNA-directed 5'-3' RNA polymerase activity; P:transcription, RNA-templated; P:oxidation-reduction pr…	EC:2.7.7.48; EC:1.1.1.38; EC:1.1.1.39; EC:1.1.1.40			RNA-directed RNA polymerase; Malate dehydrogenase (oxaloacetate-decarboxylating); Malate dehydrogenase (decarboxylating); Malate dehydrogenase (oxaloacetate-decarboxylating) (NADP(+))
PPNISO0037861	Cluster 3	Cluster 5	Cluster 2	7.38	0.3	9.41	0.17	0.1	0.21	0.07	0.61	1.22	8.04	1.63	2.36	0.02	0.44	0.03	0.26	0.3	1	1.81	0.13	0.33	2.54	0.84	1.2	-4.83	1.65	-3.15	-4.55	1.68	-2.87	0.002	0.966	0.106	0	0.429	0	auxin transporter 2	0	88.45	P:GO:0048829; P:GO:0016192; P:GO:0034968; C:GO:0016021; F:GO:0018024; P:GO:0010588	P:root cap development; P:vesicle-mediated transport; P:histone lysine methylation; C:integral component of membrane; F:histone-lysine N-methyltransferase activity; P:cotyledon vascular tissue pattern formation	EC:2.1.1.43			Histone-lysine N-methyltransferase
PPRISO0029219	Cluster 5			1.99	1.39	2.59	3.24	0	2.57	0.45	0.14	0.07	0	0	0	0	0	0	0	0	0	0.85	0.77	0.15	0.01	0	0.01	-0.25	-3.28	-3.53	0.17	0.18	0.36	1	0.541	0.008	1	1	1	DNA-directed RNA polymerase III subunit Rpc5	3.59e-64	76.71	F:GO:0000166; C:GO:0005634; F:GO:0003899; P:GO:0006351; F:GO:0016874	F:nucleotide binding; C:nucleus; F:DNA-directed 5'-3' RNA polymerase activity; P:transcription, DNA-templated; F:ligase activity	EC:2.7.7.6			DNA-directed RNA polymerase
PPRISO0089327	Cluster 7			1.16	2.7	2.07	0.1	0.08	0.05	7.34	0.03	0.03	0	0	0	0	0	0	0	0	0	0.97	0.07	0.77	0.01	0	0.01	-4.5	4.25	-0.25	0.17	0.18	0.36	0.001	0.268	1	1	1	1	DNA-directed RNA polymerase subunit beta	0	84.4	F:GO:0003677; C:GO:0009506; F:GO:0003899; F:GO:0032549; P:GO:0006351; C:GO:0016021; C:GO:0005829; C:GO:0005665	F:DNA binding; C:plasmodesma; F:DNA-directed 5'-3' RNA polymerase activity; F:ribonucleoside binding; P:transcription, DNA-templated; C:integral component of membrane; C:cytosol; C:DNA-directed RNA polymerase II, core complex	EC:2.7.7.6			DNA-directed RNA polymerase
PPRISO0108758	Cluster 5			0.86	3.08	0.67	0.15	2.75	0.15	0	0.08	0.1	0.03	0.03	0.12	0	0	0.04	0	0	0	0.84	0.81	0.07	0.77	0.27	0.01	-0.04	-5.16	-5.18	-1.75	-8.96	-10.73	1	0.067	0.001	0.339	0.754	0.012	DNA-directed RNA polymerase subunit beta	0	86.15	F:GO:0003677; C:GO:0009507; F:GO:0003899; F:GO:0032549; P:GO:0006351	F:DNA binding; C:chloroplast; F:DNA-directed 5'-3' RNA polymerase activity; F:ribonucleoside binding; P:transcription, DNA-templated	EC:2.7.7.6			DNA-directed RNA polymerase
PSIISO0100611		Cluster 8		1.89	5.19	1.78	1.84	4.05	1.6	2.11	0.57	0.84	4.73	2.49	6.12	2.08	0.7	2.75	0.87	0.58	0.6	1.31	1.37	0.51	2.81	2.14	1.33	0.03	-1.93	-1.9	-0.93	-1.77	-2.7	1	0.524	0.261	0.454	0.027	0	DNA-directed RNA polymerase subunit beta	0	76.8	F:GO:0003677; C:GO:0009507; F:GO:0003899; F:GO:0003735; P:GO:0006351; C:GO:0015935; P:GO:0006412	F:DNA binding; C:chloroplast; F:DNA-directed 5'-3' RNA polymerase activity; F:structural constituent of ribosome; P:transcription, DNA-templated; C:small ribosomal subunit; P:translation	EC:2.7.7.6			DNA-directed RNA polymerase
PPNISO0032479		Cluster 5		2.91	0.34	3.18	0.93	0.33	0.57	0.47	0.49	0.43	11.45	2.29	4.07	0.2	0.37	0.08	0.15	0.34	1.02	0.86	0.38	0.27	2.97	1.01	1.18	-1.58	-0.76	-2.32	-4.61	1.12	-3.49	0.709	1	0.144	0	0.651	0	DNA primase	0	81.78	F:GO:0003896; C:GO:1990077; P:GO:0006269	F:DNA primase activity; C:primosome complex; P:DNA replication, synthesis of RNA primer	EC:2.7.7.6			DNA-directed RNA polymerase
PPNISO0089513		Cluster 6		0	0	0	0	0.01	0	0	0	0	1.24	0.56	0.62	0.25	0.23	0.04	0.79	0.71	0.87	0	0	0	1.42	0.95	1.41	7.82	-7.81	0.03	-2.14	2.16	0.02	1	1	1	0.002	0.001	1	DNA-directed RNA polymerase subunit beta	0	81.35	F:GO:0001056; F:GO:0003677; F:GO:0032549; P:GO:0006383; C:GO:0005666	F:RNA polymerase III activity; F:DNA binding; F:ribonucleoside binding; P:transcription from RNA polymerase III promoter; C:DNA-directed RNA polymerase III complex	EC:2.7.7.6			DNA-directed RNA polymerase
PPNISO0104452		Cluster 8		0	0	0	0	0	0.02	0.03	0	0	5.08	3.12	9.12	1.5	0.15	1.86	0.79	0.3	0.34	0	0.01	0.01	3.08	1.78	1.17	7.4	0.3	7.66	-1.96	-1.67	-3.64	1	1	1	0.069	0.226	0	DNA-directed RNA polymerase subunit beta	0	91.8	F:GO:0003677; C:GO:0009507; F:GO:0003899; F:GO:0032549; P:GO:0006351; C:GO:0005739	F:DNA binding; C:chloroplast; F:DNA-directed 5'-3' RNA polymerase activity; F:ribonucleoside binding; P:transcription, DNA-templated; C:mitochondrion	EC:2.7.7.6			DNA-directed RNA polymerase
PPRISO0104921		Cluster 8		0.13	0.29	0	0.13	0.07	0	0	0	0	1.05	0.92	1.91	0.38	0.22	0.49	0.27	0.2	0.06	0.11	0.06	0	1.74	1.23	0.92	-1.12	-10.9	-11.99	-1.57	-1.31	-2.88	1	0.29	0.058	0.056	0.335	0	DNA-directed RNA polymerase subunit beta	0	83.8	F:GO:0003677; C:GO:0009507; F:GO:0003899; P:GO:0006351	F:DNA binding; C:chloroplast; F:DNA-directed 5'-3' RNA polymerase activity; P:transcription, DNA-templated	EC:2.7.7.6			DNA-directed RNA polymerase
PPNISO0094171		Cluster 1		0	0	0	0	0	0	0	0	0	0.44	0.36	1.21	4	3.91	2.67	0.62	0.63	0.56	0	0	0	1.34	2.75	1.28	-0.01	0.04	0.03	2.5	-2.69	-0.19	1	1	1	0	0	1	DNA-directed RNA polymerase subunit	0	78.75	F:GO:0003677; C:GO:0016604; F:GO:0003899; P:GO:0006306; C:GO:0000419; P:GO:0006351; C:GO:0005730; P:GO:0030422	F:DNA binding; C:nuclear body; F:DNA-directed 5'-3' RNA polymerase activity; P:DNA methylation; C:DNA-directed RNA polymerase V complex; P:transcription, DNA-templated; C:nucleolus; P:production of siRNA involved in RNA interference	EC:2.7.7.6			DNA-directed RNA polymerase
PPNISO0109921		Cluster 1		0	0	0	0	0	0.01	0	0	0	0.83	0.39	0.15	1.77	2.53	2.94	0.43	1.31	0.26	0	0	0	1.16	2.41	1.31	6.63	-6.6	0.03	2.74	-2.02	0.72	1	1	1	0	0.015	1	DNA-directed RNA polymerase subunit beta	0	84.2	F:GO:0003677; C:GO:0009506; F:GO:0003899; F:GO:0032549; P:GO:0006351; C:GO:0005829; C:GO:0005665	F:DNA binding; C:plasmodesma; F:DNA-directed 5'-3' RNA polymerase activity; F:ribonucleoside binding; P:transcription, DNA-templated; C:cytosol; C:DNA-directed RNA polymerase II, core complex	EC:2.7.7.6			DNA-directed RNA polymerase
PPRISO0023149	Cluster 3			15.31	0.54	23.58	0.29	0.37	0.45	0.23	0.74	0.35	0	0	0	0	0	0	0	0	0	2.71	0.29	0.26	0.01	0	0.01	-4.69	-0.29	-4.95	0.17	0.18	0.36	0.003	1	0.001	1	1	1	40S ribosomal S14-3 (Fragment)	9.55e-38	95.5	F:GO:0003735; C:GO:0016021; C:GO:0005840; F:GO:0008963; P:GO:0006412	F:structural constituent of ribosome; C:integral component of membrane; C:ribosome; F:phospho-N-acetylmuramoyl-pentapeptide-transferase activity; P:translation	EC:2.7.8.13			Phospho-N-acetylmuramoyl-pentapeptide-transferase
PPNISO0004297		Cluster 4		0	0	0	0	0	0	0	0	0	0.19	0	0	0.84	1.8	0.59	7.05	4.34	2.58	0	0	0	0.32	1.71	2.79	-0.01	0.04	0.03	4.41	2.03	6.45	1	1	1	0	0.005	0	40S ribosomal S14-3 (Fragment)	1.35e-78	94	F:GO:0003735; C:GO:0016021; C:GO:0005840; F:GO:0008963; P:GO:0006412	F:structural constituent of ribosome; C:integral component of membrane; C:ribosome; F:phospho-N-acetylmuramoyl-pentapeptide-transferase activity; P:translation	EC:2.7.8.13			Phospho-N-acetylmuramoyl-pentapeptide-transferase
PPRISO0104545	Cluster 6			38.67	28.38	50.37	138	26.02	179.18	303	254.76	235.44	0	0.01	0.03	0.12	0	0	0	0	0	5.06	6.27	7.78	0.46	0.29	0.01	1.46	1.01	2.49	1.35	-9.63	-8.27	0.444	0.955	0.001	1	0.318	1	phosphate dikinase	0	85.6	F:GO:0005524; F:GO:0046872; F:GO:0050242; P:GO:0016310; F:GO:0016301; P:GO:0006090	F:ATP binding; F:metal ion binding; F:pyruvate, phosphate dikinase activity; P:phosphorylation; F:kinase activity; P:pyruvate metabolic process	EC:2.7.9.1			Pyruvate, phosphate dikinase
PSIISO0100762	Cluster 6			33.34	19.51	34.89	98.87	13.81	108.99	131.27	153.8	146.84	0	0	0	0	0	0	0	0	0	4.65	5.6	6.83	0.01	0	0.01	1.25	0.8	2.06	0.17	0.18	0.36	0.655	1	0.009	1	1	1	phosphate dikinase	0	88.7	F:GO:0005524; F:GO:0046872; F:GO:0050242; P:GO:0016310; F:GO:0016301; P:GO:0006090	F:ATP binding; F:metal ion binding; F:pyruvate, phosphate dikinase activity; P:phosphorylation; F:kinase activity; P:pyruvate metabolic process	EC:2.7.9.1			Pyruvate, phosphate dikinase
PPNISO0094007	Cluster 3			0.07	1.12	1.17	0	0.01	0	0	0	0	8.38	12.91	11.18	6.88	0.9	3.79	9.08	7.53	3.17	0.4	0	0	3.9	2.69	3.16	-7.16	-6.95	-14.08	-1.31	0.56	-0.75	0.002	1	0	0.184	1	0.617	phosphate dikinase	0	90	F:GO:0005524; F:GO:0046872; F:GO:0050242; P:GO:0016310; F:GO:0016301; P:GO:0006090	F:ATP binding; F:metal ion binding; F:pyruvate, phosphate dikinase activity; P:phosphorylation; F:kinase activity; P:pyruvate metabolic process	EC:2.7.9.1			Pyruvate, phosphate dikinase
PPNISO0090242		Cluster 3		0	0	0	0	0.02	0.04	0	0	0	4.7	1.48	8.54	63.23	57.93	35.73	18.84	19.12	35.99	0	0.01	0	2.79	6.04	4.83	8.96	-8.95	0.03	3.55	-1.25	2.3	0.892	0.954	1	0	0.006	0	phosphate dikinase	0	85.9	F:GO:0005524; F:GO:0046872; F:GO:0050242; P:GO:0016310; F:GO:0016301; P:GO:0006090	F:ATP binding; F:metal ion binding; F:pyruvate, phosphate dikinase activity; P:phosphorylation; F:kinase activity; P:pyruvate metabolic process	EC:2.7.9.1			Pyruvate, phosphate dikinase
PPNISO0102210		Cluster 6		0	0	0	0	0	0.05	0	0	0	15.37	26.4	30.57	8.2	3.52	1.64	20.02	18.96	9.6	0	0.02	0	4.93	2.84	4.28	8.37	-8.35	0.03	-2.44	1.81	-0.62	1	1	1	0	0.005	0.837	phosphate dikinase	0	87.1	F:GO:0005524; F:GO:0046872; F:GO:0050242; P:GO:0016310; F:GO:0016301; P:GO:0006090	F:ATP binding; F:metal ion binding; F:pyruvate, phosphate dikinase activity; P:phosphorylation; F:kinase activity; P:pyruvate metabolic process	EC:2.7.9.1	map01130	K03781	Pyruvate, phosphate dikinase
PPNISO0108417		Cluster 3		0.05	0	0	0	0	0	0	0	0.04	0.78	0	1.63	16.76	18.98	14.63	7.66	4.37	12.38	0	0	0.02	1.1	4.53	3.4	-8.34	7.89	-0.43	4.57	-1.26	3.31	1	1	1	0	0.013	0.007	phosphate dikinase	0	87	F:GO:0005524; F:GO:0046872; F:GO:0050242; P:GO:0016310; F:GO:0016301; P:GO:0006090	F:ATP binding; F:metal ion binding; F:pyruvate, phosphate dikinase activity; P:phosphorylation; F:kinase activity; P:pyruvate metabolic process	EC:2.7.9.1			Pyruvate, phosphate dikinase
PPRISO0063762	Cluster 5			6.26	15.71	8.18	5.1	22.33	3.12	0.86	0.19	1.09	0	0	0	0	0	0	0	0	0	2.95	2.66	0.37	0.01	0	0.01	0.53	-4.81	-4.27	0.17	0.18	0.36	1	0.006	0	1	1	1	alpha-glucan water chloroplastic	3.43e-141	86	C:GO:0009570; F:GO:0005524; F:GO:0050521; C:GO:0005739; C:GO:0009941; P:GO:0009631; P:GO:0016310; P:GO:0005983	C:chloroplast stroma; F:ATP binding; F:alpha-glucan, water dikinase activity; C:mitochondrion; C:chloroplast envelope; P:cold acclimation; P:phosphorylation; P:starch catabolic process	EC:2.7.9.4			Alpha-glucan, water dikinase
PSIISO0100947	Cluster 7			2.01	2.25	4	1	0.31	1.58	9.98	9.05	9.32	0	0	0	0	0	0	0	0	0	1.23	0.49	2.72	0.01	0	0.01	-1.57	3.05	1.5	0.17	0.18	0.36	0.449	0.006	0.182	1	1	1	Alpha-glucan water chloroplastic	0	78.2	C:GO:0009570; F:GO:0005524; F:GO:0050521; C:GO:0005739; C:GO:0009941; P:GO:0009631; P:GO:0016310; P:GO:0005983	C:chloroplast stroma; F:ATP binding; F:alpha-glucan, water dikinase activity; C:mitochondrion; C:chloroplast envelope; P:cold acclimation; P:phosphorylation; P:starch catabolic process	EC:2.7.9.4			Alpha-glucan, water dikinase
PPNISO0103634		Cluster 6		0.03	0	0	0	0	0	0	0	0	16.73	10.21	11.96	3.27	3.39	0.75	13.76	18.76	6.62	0	0	0	4.12	2.29	3.96	-7.72	0.04	-7.66	-2.34	2.41	0.08	1	1	1	0	0	1	Alpha-glucan water chloroplastic	0	81.4	C:GO:0009570; F:GO:0005524; F:GO:0050521; C:GO:0005739; C:GO:0009941; P:GO:0009631; P:GO:0016310; P:GO:0005983	C:chloroplast stroma; F:ATP binding; F:alpha-glucan, water dikinase activity; C:mitochondrion; C:chloroplast envelope; P:cold acclimation; P:phosphorylation; P:starch catabolic process	EC:2.7.9.4			Alpha-glucan, water dikinase
PPNISO0023400		Cluster 1		1.12	1.39	1.23	1.19	0.85	2.04	1.51	1.58	1.29	7.71	1.43	5.07	11.45	10.51	11.41	3.05	1.16	1.83	0.61	0.7	0.62	2.75	4.02	2.02	0.13	-0.29	-0.14	1.51	-2.71	-1.19	1	1	1	0.029	0	0.332	Molybdopterin synthase catalytic subunit	7.04e-102	80.67	C:GO:0016021; C:GO:0005829; F:GO:0030366; P:GO:0006777; C:GO:0019008	C:integral component of membrane; C:cytosol; F:molybdopterin synthase activity; P:Mo-molybdopterin cofactor biosynthetic process; C:molybdopterin synthase complex	EC:2.8.1.12			Molybdopterin synthase
PPNISO0066263		Cluster 1		0	0	0	0	0.01	0	0	0	0	0.45	5.95	6.94	22.03	24.69	12.65	3.47	1.1	7.99	0	0	0	2.65	4.71	2.54	6.82	-6.81	0.03	2.12	-2.44	-0.3	1	1	1	0.028	0	1	replication A 70 kDa DNA-binding subunit B-like	8.93e-19	59.85	F:GO:0004076; P:GO:0009102; F:GO:0051536	F:biotin synthase activity; P:biotin biosynthetic process; F:iron-sulfur cluster binding	EC:2.8.1.6			Biotin synthase
PSIISO0039940	Cluster 2			3.09	1.56	3.71	30.41	0.64	56.24	28.08	16.1	10.41	0	0	0	0	0	0	0	0.02	0	1.21	3.48	3.58	0.01	0	0.23	3.22	-0.78	2.44	0.17	6.95	7.13	0.057	1	0.007	1	1	1	Alpha beta hydrolase fold-1	0	57.6	C:GO:0009507; F:GO:0080124; P:GO:0015996	C:chloroplast; F:pheophytinase activity; P:chlorophyll catabolic process	EC:3.1.1.1			Carboxylesterase
PPRISO0027395		Cluster 8		13.27	8.54	22.01	4.68	10.67	5.09	4.23	12.09	17.93	0.7	0.63	0.68	0.05	0.05	0	0.05	0	0	3.56	2.53	2.79	1.36	0.49	0.26	-0.56	0.01	-0.53	-4.53	-0.75	-5.28	1	1	1	0	1	0	Pectinesterase	3.34e-138	71.05	P:GO:0045490; P:GO:0043086; F:GO:0004857; C:GO:0005618; F:GO:0045330; P:GO:0042545; F:GO:0030599	P:pectin catabolic process; P:negative regulation of catalytic activity; F:enzyme inhibitor activity; C:cell wall; F:aspartyl esterase activity; P:cell wall modification; F:pectinesterase activity	EC:3.1.1.11; EC:3.1.1.1			Pectinesterase; Carboxylesterase
PORISO0089338		Cluster 4		0	0	0	0	0	0	0	0	0	0.24	0.21	0.21	0.21	0.23	0.25	1.59	2.12	1.09	0	0	0	0.99	1.08	1.86	-0.01	0.04	0.03	0.28	2.61	2.9	1	1	1	1	0	0	Pectinesterase	1.56e-33	85	P:GO:0045490; C:GO:0005618; F:GO:0045330; P:GO:0042545; F:GO:0030599	P:pectin catabolic process; C:cell wall; F:aspartyl esterase activity; P:cell wall modification; F:pectinesterase activity	EC:3.1.1.11; EC:3.1.1.1			Pectinesterase; Carboxylesterase
PSIISO0014289		Cluster 1		9.96	8.43	19.96	14.24	43.55	15.41	13.64	13.09	14.99	0.09	0.04	0.17	0.52	0.7	0.4	0.28	0.45	0.12	3.36	4.17	3.3	0.84	1.36	1.03	1.53	-1.67	-0.12	2.52	-1.03	1.49	0.631	0.626	1	0.009	0.5	0.686	Glucosamine galactosamine-6-phosphate isomerase	1.21e-149	77.86	P:GO:0005975; P:GO:0006098; F:GO:0017057	P:carbohydrate metabolic process; P:pentose-phosphate shunt; F:6-phosphogluconolactonase activity	EC:3.1.1.31; EC:3.1.1.1			6-phosphogluconolactonase; Carboxylesterase
PPNISO0024687		Cluster 6		0.34	0.11	0.37	0	0	0	0.07	0.19	0.22	7.84	3.34	3.73	1.17	1.46	1.32	5.82	8.52	16.71	0.12	0	0.14	2.91	1.92	3.67	-10.75	9.83	-0.92	-1.66	2.73	1.07	0.11	0.563	0.971	0.005	0	0.195	Alpha beta hydrolase fold-1	6.65e-165	60.9	F:GO:0004622; C:GO:0009506; F:GO:0003846; F:GO:0090430; P:GO:0046686; P:GO:0042542; C:GO:0005886	F:lysophospholipase activity; C:plasmodesma; F:2-acylglycerol O-acyltransferase activity; F:caffeoyl-CoA: alcohol caffeoyl transferase activity; P:response to cadmium ion; P:response to hydrogen peroxide; C:plasma membrane	EC:3.1.1.5; EC:2.3.1.22; EC:3.1.1.1	map00940	K18368	Lysophospholipase; 2-acylglycerol O-acyltransferase; Carboxylesterase
PPNISO0102194		Cluster 6		0	0	0	0	0	0	0	0	0	5.64	2.09	2.91	0.87	1.36	0.25	2.79	2.23	2.97	0	0	0	2.55	1.52	2.3	-0.01	0.04	0.03	-2.01	1.65	-0.35	1	1	1	0.001	0.005	1	polyribonucleotide nucleotidyltransferase mitochondrial	0	79.15	P:GO:0090503; F:GO:0000175; F:GO:0003723; P:GO:0000957; C:GO:0005739; P:GO:0000963; P:GO:0006402; F:GO:0004654	P:RNA phosphodiester bond hydrolysis, exonucleolytic; F:3'-5'-exoribonuclease activity; F:RNA binding; P:mitochondrial RNA catabolic process; C:mitochondrion; P:mitochondrial RNA processing; P:mRNA catabolic process; F:polyribonucleotide nucleotidyltransferase activity	EC:3.1.13; EC:3.1.15; EC:2.7.7.8			Acting on ester bonds; Acting on ester bonds; Polyribonucleotide nucleotidyltransferase
PPNISO0042654		Cluster 2		0.5	0.28	0.31	0.65	0.13	0.49	0.27	0.48	0.43	1.12	0.49	0.62	0.45	0.38	0.31	2.39	2.42	17.15	0.19	0.26	0.24	1.37	1.23	2.94	0.18	-0.33	-0.14	-0.76	4.02	3.27	1	1	1	0.54	0	0	Cyclic nucleotide-binding domain	3.07e-156	72.64	F:GO:0047617	F:acyl-CoA hydrolase activity	EC:3.1.2.20			Acyl-CoA hydrolase
PPNISO0062433		Cluster 7		0	0	0	0.03	0	0	0	0	0	1.2	0.11	0.47	0.77	0.81	0.62	0.13	0.07	0.02	0	0.01	0	1.22	1.53	0.79	6.93	-6.92	0.03	0.61	-3.46	-2.85	1	1	1	1	0	0.017	3-hydroxyisobutyryl- hydrolase mitochondrial isoform X1	4.65e-27	84.13	F:GO:0003860	F:3-hydroxyisobutyryl-CoA hydrolase activity	EC:3.1.2.4			3-hydroxyisobutyryl-CoA hydrolase
PPRISO0104486	Cluster 7			1.64	0.62	1.4	0	0	0	0	3.25	2.85	0	0	0	0	0	0	0	0	0	0.54	0	0.85	0.01	0	0.01	-14.63	15.22	0.61	0.17	0.18	0.36	0	0.002	1	1	1	1	phosphatase 2C (PP2C)-like domain	4.4e-26	65	F:GO:0004721; F:GO:0043169	F:phosphoprotein phosphatase activity; F:cation binding	EC:3.1.3.16; EC:3.1.3.41			Protein-serine/threonine phosphatase; 4-nitrophenylphosphatase
PSIISO0012179		Cluster 3		8.4	2.51	7.23	15.23	6.98	14.37	10.4	5.76	5.13	0.03	0.08	0	0.59	0.54	0.31	0.35	0.73	0.58	2.19	3.4	2.24	0.52	1.31	1.24	1.18	-1.18	0.01	3.65	0.09	3.75	0.69	0.85	1	0	1	0.001	phosphatase 2C (PP2C)-like domain	2.37e-138	77.1	F:GO:0004722; P:GO:0006470	F:protein serine/threonine phosphatase activity; P:protein dephosphorylation	EC:3.1.3.16; EC:3.1.3.41			Protein-serine/threonine phosphatase; 4-nitrophenylphosphatase
PORISO0016759		Cluster 4		0	0	0	0	0	0	0	0	0	1.82	1.37	1.51	1.74	1.89	1.47	61.29	52.52	29.7	0	0	0	1.89	2.11	5.74	-0.01	0.04	0.03	0.28	4.65	4.94	1	1	1	1	0	0	phosphatase 2C (PP2C)-like domain	0	76.05	F:GO:0004722; F:GO:0008270; P:GO:0006470	F:protein serine/threonine phosphatase activity; F:zinc ion binding; P:protein dephosphorylation	EC:3.1.3.16; EC:3.1.3.41			Protein-serine/threonine phosphatase; 4-nitrophenylphosphatase
PORISO0052223		Cluster 1		0.11	0	0	0	0	0	0	0	0	3.21	2.59	4.66	10.37	9.69	17.63	5.91	5.8	5.95	0.01	0	0	2.59	4.12	3.1	-8.94	0.04	-8.88	2.12	-1.39	0.73	1	1	0.891	0	0.02	0.452	probable phosphatase 2C 38	0	80.55	F:GO:0004722; F:GO:0046872; P:GO:0006470	F:protein serine/threonine phosphatase activity; F:metal ion binding; P:protein dephosphorylation	EC:3.1.3.16; EC:3.1.3.41			Protein-serine/threonine phosphatase; 4-nitrophenylphosphatase
PORISO0092615		Cluster 6		0	0	0	0	0	0	0	0	0	7.22	6.11	5.38	2.19	0.92	0.16	10.37	10.08	5.76	0	0	0	3.22	1.61	3.53	-0.01	0.04	0.03	-2.5	3	0.51	1	1	1	0.001	0	0.858	phosphatase 2C (PP2C)-like domain	0	65.95	F:GO:0004722; F:GO:0005524; F:GO:0046872; P:GO:0006470; F:GO:0004672; P:GO:0006468; C:GO:0005886	F:protein serine/threonine phosphatase activity; F:ATP binding; F:metal ion binding; P:protein dephosphorylation; F:protein kinase activity; P:protein phosphorylation; C:plasma membrane	EC:3.1.3.16; EC:3.1.3.41			Protein-serine/threonine phosphatase; 4-nitrophenylphosphatase
PPNISO0037585		Cluster 2		0.06	0	0	0	0.01	0	0	0	0	8.56	5.79	5.45	5.05	5.12	4.27	18.17	22.4	35.5	0	0	0	3.27	3.08	4.87	-1.03	-6.81	-7.8	-0.26	2.19	1.94	1	1	1	1	0	0	phosphatase 2C (PP2C)-like domain	2.17e-111	63.25	F:GO:0004721; P:GO:0006464; F:GO:0043169; F:GO:0016740	F:phosphoprotein phosphatase activity; P:cellular protein modification process; F:cation binding; F:transferase activity	EC:3.1.3.16; EC:3.1.3.41			Protein-serine/threonine phosphatase; 4-nitrophenylphosphatase
PPNISO0091170		Cluster 8		0.03	0.04	0.02	0.08	0	0	0	0.22	0.13	1.82	0.95	1.67	1.16	0.2	0.28	0.22	0.33	0.03	0.02	0.02	0.11	1.83	1.33	0.93	-0.53	2.02	1.51	-1.3	-1.55	-2.84	1	1	0.966	0.194	0.424	0.001	Serine threonine- phosphatase	7.94e-149	71.2	F:GO:0004721; F:GO:0046872; P:GO:0006470	F:phosphoprotein phosphatase activity; F:metal ion binding; P:protein dephosphorylation	EC:3.1.3.16; EC:3.1.3.41			Protein-serine/threonine phosphatase; 4-nitrophenylphosphatase
PPNISO0024941		Cluster 1		0	0	0	0	0	0	0	0	0	0.19	0	0.09	1.3	1.23	0.57	0.71	0.43	0.16	0	0	0	0.59	1.71	1.14	-0.01	0.04	0.03	3.72	-1.35	2.37	1	1	1	0	0.128	0.131	NLI interacting factor	6.72e-109	75.45	F:GO:0004721; P:GO:0006470; C:GO:0016021	F:phosphoprotein phosphatase activity; P:protein dephosphorylation; C:integral component of membrane	EC:3.1.3.16; EC:3.1.3.41			Protein-serine/threonine phosphatase; 4-nitrophenylphosphatase
PPNISO0067645		Cluster 1		0.03	0	0	0	0.01	0	0	0	0	0.22	0.8	1.49	5.38	6.61	8.11	1.25	1.71	0.83	0	0	0	1.46	3.42	1.69	-0.1	-6.81	-6.88	3.14	-2.63	0.51	1	1	1	0	0	1	Beta-hexosaminidase	7.52e-15	71.45	F:GO:0004721; P:GO:0009628; P:GO:0016311; P:GO:0044238; P:GO:0071704	F:phosphoprotein phosphatase activity; P:response to abiotic stimulus; P:dephosphorylation; P:primary metabolic process; P:organic substance metabolic process	EC:3.1.3.16; EC:3.1.3.41			Protein-serine/threonine phosphatase; 4-nitrophenylphosphatase
PORISO0090011		Cluster 2		0	0	0.07	0	0.05	0	0.05	0	0	1.12	0.34	0.62	0.15	0.33	0.26	1.76	1.96	0.88	0.01	0.01	0.01	1.33	1.09	1.83	0.78	-1.42	-0.64	-1.21	2.46	1.25	1	1	1	0.188	0	0.178	phosphatase 2C (PP2C)-like domain	0	70.65	F:GO:0004722; F:GO:0005524; P:GO:0006470; C:GO:0016021; F:GO:0004672; P:GO:0006468	F:protein serine/threonine phosphatase activity; F:ATP binding; P:protein dephosphorylation; C:integral component of membrane; F:protein kinase activity; P:protein phosphorylation	EC:3.1.3.16; EC:3.1.3.41			Protein-serine/threonine phosphatase; 4-nitrophenylphosphatase
PPNISO0074654		Cluster 2		0.03	0.01	0.1	0	0	0	0.04	0.05	0	0.86	0.23	0.38	0.2	0.31	0.05	0.64	1.09	1.62	0.02	0	0.03	1.18	0.96	1.6	-9.32	8.48	-0.83	-1.28	2.54	1.26	0.741	1	1	0.209	0.001	0.245	phosphatase 2C (PP2C)-like domain	5.7e-66	75.7	F:GO:0004722; F:GO:0046872; P:GO:0006470	F:protein serine/threonine phosphatase activity; F:metal ion binding; P:protein dephosphorylation	EC:3.1.3.16; EC:3.1.3.41			Protein-serine/threonine phosphatase; 4-nitrophenylphosphatase
PPNISO0087628		Cluster 4		0	0	0	0	0	0	0.02	0	0.03	0.55	0.13	0.27	0.15	0.17	0.19	1.88	2.08	2.73	0	0	0.02	1.05	1	2.14	-0.01	8.5	8.47	-0.58	3.48	2.9	1	1	0.801	0.991	0	0	phosphatase 2C (PP2C)-like domain	1.3e-91	65.25	F:GO:0004722; F:GO:0046872; P:GO:0006470; C:GO:0016021	F:protein serine/threonine phosphatase activity; F:metal ion binding; P:protein dephosphorylation; C:integral component of membrane	EC:3.1.3.16; EC:3.1.3.41			Protein-serine/threonine phosphatase; 4-nitrophenylphosphatase
PPNISO0105993		Cluster 4		0	0	0.02	0	0	0	0	0	0.02	0.33	0.17	0.04	0.1	0.15	0.14	13.69	10.9	9.45	0	0	0.01	0.92	0.94	3.87	-6.75	6.65	-0.08	-0.14	6.21	6.07	1	1	1	1	0	0	phosphatase 2C (PP2C)-like domain	1.48e-83	82.2	F:GO:0003676; F:GO:0004722; F:GO:0008270; P:GO:0006470	F:nucleic acid binding; F:protein serine/threonine phosphatase activity; F:zinc ion binding; P:protein dephosphorylation	EC:3.1.3.16; EC:3.1.3.41			Protein-serine/threonine phosphatase; 4-nitrophenylphosphatase
PPNISO0032289		Cluster 4		0	0	0.04	0	0	0	0	0	0.04	1.27	1.51	2.76	3.56	1.42	1.76	6.11	7.6	9.7	0	0	0.02	2.02	2.3	3.41	-6.75	6.65	-0.08	0.39	1.61	2	1	1	1	1	0.006	0.001	Purple acid phosphatase	1.25e-153	68.95	F:GO:0050189; F:GO:0004721; F:GO:0046872; P:GO:0006470; F:GO:0003993; C:GO:0005775	F:phosphoenolpyruvate phosphatase activity; F:phosphoprotein phosphatase activity; F:metal ion binding; P:protein dephosphorylation; F:acid phosphatase activity; C:vacuolar lumen	EC:3.1.3.16; EC:3.1.3.41; EC:3.1.3.2; EC:3.1.3.60			Protein-serine/threonine phosphatase; 4-nitrophenylphosphatase; Acid phosphatase; Phosphoenolpyruvate phosphatase
PSIISO0025757		Cluster 4		8.43	5.65	7.64	3.92	4.59	4.44	12.66	4.71	4.34	0.05	0	0	0.09	0.17	0	0.35	0.3	0.69	2.59	2.03	2.18	0.25	0.59	1.15	-0.46	0.11	-0.34	2.67	2.4	5.08	1	1	1	0.912	0.054	0.002	probable tyrosine- phosphatase At1g05000	2.35e-82	79.46	F:GO:0004725; C:GO:0016021; P:GO:0035335	F:protein tyrosine phosphatase activity; C:integral component of membrane; P:peptidyl-tyrosine dephosphorylation	EC:3.1.3.16; EC:3.1.3.48; EC:3.1.3.41			Protein-serine/threonine phosphatase; Protein-tyrosine-phosphatase; 4-nitrophenylphosphatase
PPNISO0071642		Cluster 6		0.03	0	0	0	0.01	0	0	0	0	12.26	3.1	3.88	1.51	2.02	0.21	7.67	9.7	7.45	0	0	0	3.08	1.72	3.49	-0.1	-6.81	-6.88	-2.27	2.75	0.49	1	1	1	0.003	0	1	Dual specificity phosphatase	2.53e-26	66.4	F:GO:0004725; P:GO:0035335; F:GO:0008138	F:protein tyrosine phosphatase activity; P:peptidyl-tyrosine dephosphorylation; F:protein tyrosine/serine/threonine phosphatase activity	EC:3.1.3.16; EC:3.1.3.48; EC:3.1.3.41			Protein-serine/threonine phosphatase; Protein-tyrosine-phosphatase; 4-nitrophenylphosphatase
PORISO0077924		Cluster 1		0.06	0	0	0	0	0.03	0	0	0	0	0	0.87	5.79	6.64	3.8	0.38	0.41	2.49	0	0.01	0	0.5	3.19	1.49	-1.29	-6.6	-7.88	4.24	-2.52	1.72	1	1	1	0.002	0.001	1	phosphatidylinositol 3,4,5-trisphosphate 3-phosphatase and -tyrosine-phosphatase PTEN2A-like	0	70.55	F:GO:0004725; P:GO:0035335	F:protein tyrosine phosphatase activity; P:peptidyl-tyrosine dephosphorylation	EC:3.1.3.16; EC:3.1.3.48; EC:3.1.3.41			Protein-serine/threonine phosphatase; Protein-tyrosine-phosphatase; 4-nitrophenylphosphatase
PSIISO0025286	Cluster 1			49.17	46.95	44.51	20.97	8.79	17.09	14.6	1.31	2.15	1.32	2.21	0.93	1.17	1.33	1.53	1.43	1.29	0.74	5.35	3.75	1.58	1.84	1.94	1.63	-1.57	-1.83	-3.41	0.03	-0.45	-0.42	0.299	0.574	0.004	1	1	1	fructose-1,6- chloroplastic	0	66.15	P:GO:0005975; F:GO:0042132; P:GO:0016311	P:carbohydrate metabolic process; F:fructose 1,6-bisphosphate 1-phosphatase activity; P:dephosphorylation	EC:3.1.3.23; EC:3.1.3.11; EC:3.1.3.41			Sugar-phosphatase; Fructose-bisphosphatase; 4-nitrophenylphosphatase
PPNISO0041982		Cluster 6		0	0	0	0	0.1	0	0	0	0	31.56	30.94	31.63	8.95	6.63	3.41	46.04	38.2	36.2	0	0.04	0	5.35	3.32	5.54	9.35	-9.34	0.03	-2.24	2.55	0.32	0.949	1	1	0	0	1	fructose-1,6- cytosolic	0	79.25	P:GO:0009750; F:GO:0042132; P:GO:0005983; C:GO:0005634; P:GO:0005986; P:GO:0009737; P:GO:0016192; C:GO:0016021; C:GO:0005829; P:GO:0015979; F:GO:0016740; P:GO:0016311; P:GO:0030388	P:response to fructose; F:fructose 1,6-bisphosphate 1-phosphatase activity; P:starch catabolic process; C:nucleus; P:sucrose biosynthetic process; P:response to abscisic acid; P:vesicle-mediated transport; C:integral component of membrane; C:cytosol; P:photosynthesis; F:transferase activity; P:dephosphorylation; P:fructose 1,6-bisphosphate metabolic process	EC:3.1.3.23; EC:3.1.3.11; EC:3.1.3.41			Sugar-phosphatase; Fructose-bisphosphatase; 4-nitrophenylphosphatase
PORISO0012950		Cluster 4		0	0	0	0	0	0	0	0	0	0.77	0.78	1.35	2.81	2.99	1.48	7.89	5.89	9.6	0	0	0	1.56	2.38	3.41	-0.01	0.04	0.03	1.39	1.55	2.94	1	1	1	0.032	0.001	0	phosphate transporter PHO1 homolog 3-like	1.2e-48	79.85	C:GO:0005802; F:GO:0008934; C:GO:0016021; P:GO:0016311; C:GO:0005886; F:GO:0052832; F:GO:0052833	C:trans-Golgi network; F:inositol monophosphate 1-phosphatase activity; C:integral component of membrane; P:dephosphorylation; C:plasma membrane; F:inositol monophosphate 3-phosphatase activity; F:inositol monophosphate 4-phosphatase activity	EC:3.1.3.25; EC:3.1.3.41			Inositol-phosphate phosphatase; 4-nitrophenylphosphatase
PORISO0088461		Cluster 4		0	0	0	0	0.02	0	0	0	0.04	2.45	0.8	1.36	5.07	5.52	3.15	9.24	9.06	33	0	0	0.02	1.81	3.01	4.17	8.38	-0.37	8.03	1.78	1.71	3.5	1	1	1	0	0.004	0	phosphate transporter PHO1 homolog 3-like	0	72.25	C:GO:0005802; F:GO:0052834; C:GO:0005886	C:trans-Golgi network; F:inositol monophosphate phosphatase activity; C:plasma membrane	EC:3.1.3.25; EC:3.1.3.41			Inositol-phosphate phosphatase; 4-nitrophenylphosphatase
PORISO0090128		Cluster 4		0	0	0.02	0	0.02	0	0	0	0	0	0.72	0	0.71	0.44	0	14.82	11.14	13.99	0	0	0	0.5	0.87	4.08	1.72	-3.79	-2.03	0.41	5.14	5.57	1	1	1	1	0	0	phosphate transporter PHO1 homolog 3-like	0	79.3	C:GO:0005802; F:GO:0008934; C:GO:0016021; P:GO:0016311; C:GO:0005886; F:GO:0052832; F:GO:0052833	C:trans-Golgi network; F:inositol monophosphate 1-phosphatase activity; C:integral component of membrane; P:dephosphorylation; C:plasma membrane; F:inositol monophosphate 3-phosphatase activity; F:inositol monophosphate 4-phosphatase activity	EC:3.1.3.25; EC:3.1.3.41			Inositol-phosphate phosphatase; 4-nitrophenylphosphatase
PPNISO0106344		Cluster 4		0.02	0	0	0.03	0.01	0	0	0	0	0.26	0.11	0.07	0.08	0.14	0.06	1.53	1.94	1.87	0	0.01	0	0.9	0.85	1.96	1.55	-8.47	-6.88	-0.46	4.15	3.69	1	1	1	1	0	0	phosphate transporter PHO1 homolog 3-like	8.07e-59	71.5	C:GO:0005802; F:GO:0052834; C:GO:0005886	C:trans-Golgi network; F:inositol monophosphate phosphatase activity; C:plasma membrane	EC:3.1.3.25; EC:3.1.3.41			Inositol-phosphate phosphatase; 4-nitrophenylphosphatase
PPNISO0110272		Cluster 4		0	0	0	0.02	0	0	0	0	0.03	0.02	0.02	0	0.08	0.07	0.08	1.09	0.83	1.45	0	0.01	0.01	0.46	0.84	1.61	6.93	0.59	7.54	3.1	3.61	6.72	1	1	1	0.047	0	0	phosphate transporter PHO1 homolog 3-like	1.55e-73	78.95	C:GO:0005802; F:GO:0008934; C:GO:0016021; P:GO:0016311; C:GO:0005886; F:GO:0052832; F:GO:0052833	C:trans-Golgi network; F:inositol monophosphate 1-phosphatase activity; C:integral component of membrane; P:dephosphorylation; C:plasma membrane; F:inositol monophosphate 3-phosphatase activity; F:inositol monophosphate 4-phosphatase activity	EC:3.1.3.25; EC:3.1.3.41			Inositol-phosphate phosphatase; 4-nitrophenylphosphatase
PSIISO0023065	Cluster 1			4.14	3.08	5.28	6.3	0	1.96	0.23	0	0	0.23	0.12	0.09	0.04	0.1	0	0.12	0.05	0	1.79	0.98	0.04	0.9	0.51	0.55	-0.8	-5.35	-6.16	-1.63	0.32	-1.3	1	0.262	0	0.762	1	0.842	phosphoglycerate mutase 1 isoform X1	1.3e-143	71.95	F:GO:0050278; C:GO:0005829	F:sedoheptulose-bisphosphatase activity; C:cytosol	EC:3.1.3.37; EC:3.1.3.41			Sedoheptulose-bisphosphatase; 4-nitrophenylphosphatase
PSIISO0045690	Cluster 3			7.67	3.55	33.17	0.64	0.92	0.68	11.29	1.7	2	0	0	0	0	0	0	0	0	0	3.08	0.51	1.47	0.01	0	0.01	-3.79	2.01	-1.78	0.17	0.18	0.36	0.004	0.559	0.371	1	1	1	Phospholipid glycerol acyltransferase	2.5e-174	73.3	F:GO:0090447; P:GO:0010143; C:GO:0016020; F:GO:0016791; P:GO:0016311	F:glycerol-3-phosphate 2-O-acyltransferase activity; P:cutin biosynthetic process; C:membrane; F:phosphatase activity; P:dephosphorylation	EC:3.1.3.41			4-nitrophenylphosphatase
PSIISO0021412		Cluster 8		1.13	2.11	2.61	0.86	1.41	0.64	1.55	6.55	5.68	1.72	0.85	0.72	0.14	0.33	0.06	0.1	0.06	0	0.92	0.7	1.63	1.6	0.95	0.55	-0.63	1.54	0.93	-2.57	-1.72	-4.29	1	0.861	0.9	0.001	0.374	0	Phospholipid glycerol acyltransferase	0	71.55	F:GO:0090447; P:GO:0010143; C:GO:0016020; F:GO:0016791; P:GO:0016311	F:glycerol-3-phosphate 2-O-acyltransferase activity; P:cutin biosynthetic process; C:membrane; F:phosphatase activity; P:dephosphorylation	EC:3.1.3.41			4-nitrophenylphosphatase
PSIISO0032029		Cluster 8		8.43	6.18	10.88	10.61	8.24	8.04	1.54	30.99	25.23	2.73	1.52	0.87	0.26	0.79	0	0.12	0.32	0	2.81	3.02	3.13	1.89	0.83	0.66	0.33	0.63	0.98	-2.31	-1.08	-3.39	1	1	0.882	0.044	1	0.001	Phospholipid glycerol acyltransferase	1.37e-173	73.9	F:GO:0090447; P:GO:0010143; C:GO:0016020; F:GO:0016791; P:GO:0016311	F:glycerol-3-phosphate 2-O-acyltransferase activity; P:cutin biosynthetic process; C:membrane; F:phosphatase activity; P:dephosphorylation	EC:3.1.3.41			4-nitrophenylphosphatase
PSIISO0034446		Cluster 6		245.9	245.17	238.07	150.8	272.9	183.92	368.14	282.54	344.18	0.22	0.74	0.29	0.17	0.07	0.04	0.8	1.62	0.23	7.64	7.28	8.12	1.17	0.84	1.44	0.08	0.01	0.1	-2.2	3.22	1.02	1	1	1	0.101	0.009	1	HAD-superfamily hydrolase	7.8e-119	85.43	F:GO:0016791; P:GO:0016311	F:phosphatase activity; P:dephosphorylation	EC:3.1.3.41			4-nitrophenylphosphatase
PPNISO0065085		Cluster 1		0	0	0	0	0	0	0	0	0	0.64	1.17	4.22	12.57	12.19	7.01	5.81	4.67	1.4	0	0	0	1.99	3.94	2.58	-0.01	0.04	0.03	2.43	-1.52	0.91	1	1	1	0.001	0.021	0.956	LOL1 isoform X3	1.17e-11	65.8	P:GO:0008152; F:GO:0016791	P:metabolic process; F:phosphatase activity	EC:3.1.3.41			4-nitrophenylphosphatase
PSIISO0053816	Cluster 1			5.42	1.67	3.28	0.54	1.21	0.61	0.48	0.07	0.05	0.27	0.2	0.13	0.18	0.18	0.07	0.26	0.05	0.26	1.44	0.59	0.12	0.97	0.93	0.92	-1.59	-2.82	-4.41	-0.35	0.24	-0.11	0.629	0.353	0.001	1	1	1	Purple acid phosphatase	0	81.6	F:GO:0000166; F:GO:0046872; P:GO:0007165; C:GO:0016020; P:GO:0016311; F:GO:0016301; F:GO:0003993	F:nucleotide binding; F:metal ion binding; P:signal transduction; C:membrane; P:dephosphorylation; F:kinase activity; F:acid phosphatase activity	EC:3.1.3.41; EC:3.1.3.2			4-nitrophenylphosphatase; Acid phosphatase
PPNISO0087850		Cluster 2		0	0	0	0	0	0	0	0	0	0.17	0.1	0.13	0.19	0.09	0.02	0.74	0.74	1.06	0	0	0	0.89	0.83	1.45	-0.01	0.04	0.03	-0.39	3.02	2.64	1	1	1	1	0	0	Ribonuclease III domain	7.55e-58	95.33	P:GO:0090502; C:GO:0032040; F:GO:0003723; F:GO:0004525; P:GO:0006364	P:RNA phosphodiester bond hydrolysis, endonucleolytic; C:small-subunit processome; F:RNA binding; F:ribonuclease III activity; P:rRNA processing	EC:3.1.30; EC:3.1.26; EC:3.1.26.3			Acting on ester bonds; Acting on ester bonds; Ribonuclease III
PSIISO0028034		Cluster 1		36.24	10.49	41.19	51.48	38.78	41.75	29.19	46.46	43.34	0.93	0.52	0.23	2.35	2.4	2.34	1.24	0.24	1.57	4.48	5.24	4.86	1.24	2.4	1.5	0.92	-0.65	0.29	2.33	-1.48	0.85	0.949	1	1	0	0.106	1	ribonuclease MC-like	1.89e-113	52.63	P:GO:0090502; F:GO:0003723; C:GO:0016021; F:GO:0033897	P:RNA phosphodiester bond hydrolysis, endonucleolytic; F:RNA binding; C:integral component of membrane; F:ribonuclease T2 activity	EC:3.1.31; EC:3.1.27; EC:3.1.27.1			Acting on ester bonds; Acting on ester bonds; Ribonuclease T(2)
PPRISO0028292	Cluster 3			1.77	1.16	4.62	0	0.06	0	0.09	0	0	0	0	0	0	0	0	0	0	0	1.03	0.02	0.02	0.01	0	0.01	-6.07	-0.69	-6.76	0.17	0.18	0.36	0	1	0	1	1	1	Phosphoinositide phospholipase C	1.06e-120	78.75	F:GO:0004435; P:GO:0016042; F:GO:0004871; C:GO:0005622; P:GO:0035556	F:phosphatidylinositol phospholipase C activity; P:lipid catabolic process; F:signal transducer activity; C:intracellular; P:intracellular signal transduction	EC:3.1.4.11			Phosphoinositide phospholipase C
PPNISO0022377		Cluster 2		1.24	0.64	1.83	0.26	0.44	0.18	0.48	0.09	0.29	9.62	4.15	5.67	5.72	4.59	3.44	22.93	50.54	65.74	0.54	0.26	0.19	3.21	3.02	5.64	-1.54	-0.83	-2.35	-0.31	3.17	2.87	0.788	1	0.098	1	0	0	pyridoxal 5 -phosphate synthase-like subunit	7.4e-170	79	F:GO:0004435; P:GO:0042823; P:GO:0016042; C:GO:0016021; P:GO:0042819; F:GO:0004871; C:GO:0005622; P:GO:0035556	F:phosphatidylinositol phospholipase C activity; P:pyridoxal phosphate biosynthetic process; P:lipid catabolic process; C:integral component of membrane; P:vitamin B6 biosynthetic process; F:signal transducer activity; C:intracellular; P:intracellular signal transduction	EC:3.1.4.11			Phosphoinositide phospholipase C
PPNISO0099366		Cluster 7		0.35	0.3	0.3	0.69	0.25	0.44	0.74	0.51	0.5	4.69	0.43	2.34	1.6	2.42	0.74	0.21	0.39	0.27	0.17	0.31	0.32	2.06	1.98	1.04	0.56	-0.02	0.55	-0.45	-2.5	-2.95	1	1	1	1	0	0	Phospholipase D	0	77.65	P:GO:0046470; F:GO:0005509; C:GO:0016020; P:GO:0016042; F:GO:0004630; F:GO:0070290	P:phosphatidylcholine metabolic process; F:calcium ion binding; C:membrane; P:lipid catabolic process; F:phospholipase D activity; F:N-acylphosphatidylethanolamine-specific phospholipase D activity	EC:3.1.4.4			Phospholipase D
PORISO0084927		Cluster 2		0	0	0	0	0.05	0	0	0	0	28.36	21.84	20.84	8.43	17.15	2.81	89.06	75.35	52.92	0	0.01	0	4.95	3.62	6.35	9.27	-9.26	0.03	-1.31	2.93	1.63	1	1	1	0.03	0	0	Phospholipase D	0	74.7	P:GO:0046470; F:GO:0005509; C:GO:0016020; P:GO:0016042; F:GO:0004630; F:GO:0070290	P:phosphatidylcholine metabolic process; F:calcium ion binding; C:membrane; P:lipid catabolic process; F:phospholipase D activity; F:N-acylphosphatidylethanolamine-specific phospholipase D activity	EC:3.1.4.4			Phospholipase D
PPNISO0095567		Cluster 2		0	0	0	0	0	0	0	0	0	6.17	1.81	1.75	1.85	2.08	0.6	20.59	16.14	20.54	0	0	0	2.38	1.93	4.55	-0.01	0.04	0.03	-0.93	3.59	2.66	1	1	1	0.308	0	0	Phospholipase D	0	74.4	P:GO:0046470; F:GO:0005509; C:GO:0016020; P:GO:0016042; F:GO:0004630; F:GO:0070290	P:phosphatidylcholine metabolic process; F:calcium ion binding; C:membrane; P:lipid catabolic process; F:phospholipase D activity; F:N-acylphosphatidylethanolamine-specific phospholipase D activity	EC:3.1.4.4			Phospholipase D
PPNISO0095705		Cluster 8		0.41	0.2	0.49	0.02	0.04	0.04	0	0.22	0.24	2.19	0.51	0.72	0.05	0.24	0.04	0	0.04	0	0.18	0.03	0.14	1.56	0.84	0.25	-3.02	1.59	-1.4	-3.26	-2.93	-6.19	0.076	1	0.787	0	0.069	0	Phospholipase D	0	69.35	P:GO:0046470; F:GO:0005509; C:GO:0016020; P:GO:0016042; F:GO:0004630; F:GO:0070290	P:phosphatidylcholine metabolic process; F:calcium ion binding; C:membrane; P:lipid catabolic process; F:phospholipase D activity; F:N-acylphosphatidylethanolamine-specific phospholipase D activity	EC:3.1.4.4			Phospholipase D
PPNISO0074122		Cluster 8		0.02	0.02	0.09	0.05	0.01	0.02	0.07	0.04	0.06	2.27	1.04	1.14	0.23	0.3	0.29	0.12	0.38	0.42	0.02	0.02	0.06	1.81	1.13	1.04	-0.72	0.84	0.13	-2.16	-0.05	-2.21	1	1	1	0	1	0.002	SANT Myb domain	4.18e-31	83.65	F:GO:0003677; C:GO:0016021; F:GO:0050290	F:DNA binding; C:integral component of membrane; F:sphingomyelin phosphodiesterase D activity	EC:3.1.4.41			Sphingomyelin phosphodiesterase D
PORISO0076957		Cluster 6		0.02	0	0	0	0	0	0	0	0	9.89	10.33	6.62	1.59	4.81	0.35	6.87	11.34	8.23	0	0	0	3.64	2.06	3.55	-6.94	0.04	-6.88	-2.05	2.03	-0.02	1	1	1	0.007	0.009	1	Glycerophosphoryl diester phosphodiesterase	0	72.6	F:GO:0097159; F:GO:1901363; P:GO:0006629; C:GO:0016021; F:GO:0008889	F:organic cyclic compound binding; F:heterocyclic compound binding; P:lipid metabolic process; C:integral component of membrane; F:glycerophosphodiester phosphodiesterase activity	EC:3.1.4.46			Glycerophosphodiester phosphodiesterase
PORISO0089386		Cluster 6		0	0	0	0	0	0	0	0	0	9.1	8.42	6.98	1.67	3.85	0.27	12.3	12.92	6.81	0	0	0	3.55	1.97	3.77	-0.01	0.04	0.03	-2.13	2.53	0.4	1	1	1	0.004	0.001	1	Glycerophosphoryl diester phosphodiesterase	0	73.5	F:GO:0097159; F:GO:1901363; P:GO:0006629; C:GO:0016021; F:GO:0008889	F:organic cyclic compound binding; F:heterocyclic compound binding; P:lipid metabolic process; C:integral component of membrane; F:glycerophosphodiester phosphodiesterase activity	EC:3.1.4.46			Glycerophosphodiester phosphodiesterase
PORISO0092575		Cluster 6		0	0	0	0	0.01	0	0	0	0	3.05	2.45	0.7	0.09	0.26	0	2.68	0.88	2.05	0	0	0	2.03	0.62	1.95	6.82	-6.81	0.03	-4.17	4.02	-0.15	1	1	1	0	0	1	Glycerophosphoryl diester phosphodiesterase	0	72.55	F:GO:0097159; F:GO:1901363; P:GO:0006629; C:GO:0016021; F:GO:0008889	F:organic cyclic compound binding; F:heterocyclic compound binding; P:lipid metabolic process; C:integral component of membrane; F:glycerophosphodiester phosphodiesterase activity	EC:3.1.4.46			Glycerophosphodiester phosphodiesterase
PPNISO0067675		Cluster 1		0	0	0	0	0	0	0	0	0	0.07	0.39	0.22	1.2	1.64	0.96	0.41	0.22	0.05	0	0	0	0.99	1.87	0.96	-0.01	0.04	0.03	2.48	-2.62	-0.14	1	1	1	0.001	0.001	1	Glycerophosphoryl diester phosphodiesterase	1.16e-20	78.85	F:GO:0000166; C:GO:0016020; P:GO:0006629; P:GO:0044267; F:GO:0008889	F:nucleotide binding; C:membrane; P:lipid metabolic process; P:cellular protein metabolic process; F:glycerophosphodiester phosphodiesterase activity	EC:3.1.4.46			Glycerophosphodiester phosphodiesterase
PPNISO0099110		Cluster 6		0	0	0	0	0	0	0	0	0	0.35	0.68	0.28	0.03	0.08	0.02	0.51	0.73	0.54	0	0	0	1.19	0.71	1.27	-0.01	0.04	0.03	-3.44	3.84	0.4	1	1	1	0	0	1	uridine-cytidine kinase C isoform X1	8.13e-45	65.3	P:GO:0006629; F:GO:0008889	P:lipid metabolic process; F:glycerophosphodiester phosphodiesterase activity	EC:3.1.4.46			Glycerophosphodiester phosphodiesterase
PPNISO0106525		Cluster 2		0.02	0	0.02	0	0	0	0	0	0	0.19	0.53	0.27	0.11	0.15	0.03	0.77	1.15	3.44	0	0	0	1.09	0.84	1.86	-7.85	0.04	-7.79	-1.84	4.14	2.31	1	1	1	0.079	0	0.01	Glycerophosphoryl diester phosphodiesterase	2.15e-144	73.6	F:GO:0097159; F:GO:1901363; C:GO:0016020; P:GO:0006629; F:GO:0008889	F:organic cyclic compound binding; F:heterocyclic compound binding; C:membrane; P:lipid metabolic process; F:glycerophosphodiester phosphodiesterase activity	EC:3.1.4.46			Glycerophosphodiester phosphodiesterase
PSIISO0048350	Cluster 5			0.91	1.61	2.98	2.94	4.31	2.56	0.26	0.26	0.19	0	0	0	0	0	0	0	0	0	0.84	1.65	0.18	0.01	0	0.01	1.21	-4.51	-3.28	0.17	0.18	0.36	0.852	0.001	0.005	1	1	1	alpha-1,2-Mannosidase	0	69.5	P:GO:0010033; F:GO:0005509; P:GO:0006491; C:GO:0016021; F:GO:0004571; C:GO:0000139; C:GO:0005783; P:GO:0044699; P:GO:0034976	P:response to organic substance; F:calcium ion binding; P:N-glycan processing; C:integral component of membrane; F:mannosyl-oligosaccharide 1,2-alpha-mannosidase activity; C:Golgi membrane; C:endoplasmic reticulum; P:single-organism process; P:response to endoplasmic reticulum stress	EC:3.2.1.113; EC:3.2.1.24			Mannosyl-oligosaccharide 1,2-alpha-mannosidase; Alpha-mannosidase
PPRISO0075964	Cluster 4			7.15	3.13	8.29	330.66	86.65	132.71	0.39	4.49	2.19	0	0	0	0.03	0	0	0	0	0	2.28	7.04	0.94	0.01	0.21	0.01	5	-6.58	-1.55	7.81	-7.46	0.36	0	0	0.464	1	1	1	Glycoside hydrolase	2.8e-79	76.05	F:GO:0004568; P:GO:0005975; P:GO:0016998; F:GO:0008061; P:GO:0006032	F:chitinase activity; P:carbohydrate metabolic process; P:cell wall macromolecule catabolic process; F:chitin binding; P:chitin catabolic process	EC:3.2.1.14			Chitinase
PPRISO0097391	Cluster 1			11.14	39.78	48.89	4.98	15.18	9.94	6.73	0.38	0.56	0	0	0	0	0	0	0	0	0	4.57	3.02	0.9	0.01	0	0.01	-1.36	-2.83	-4.2	0.17	0.18	0.36	0.788	0.252	0.003	1	1	1	Glycoside hydrolase	7.42e-85	58.05	F:GO:0004568; P:GO:0005975; P:GO:0016998; P:GO:0006032	F:chitinase activity; P:carbohydrate metabolic process; P:cell wall macromolecule catabolic process; P:chitin catabolic process	EC:3.2.1.14			Chitinase
PPRISO0102413	Cluster 1			34.02	17.79	17.72	19.49	2.12	9.05	3.95	1.25	1.6	0.06	0	0	0	0	0.01	0	0.03	0	4.27	2.77	0.89	0.26	0.23	0.24	-1.28	-2.41	-3.68	-1.03	0.52	-0.52	0.689	0.135	0	1	1	1	chitinase 1	3.79e-51	60.3	F:GO:0004568; P:GO:0005975; P:GO:0016998; P:GO:0006032	F:chitinase activity; P:carbohydrate metabolic process; P:cell wall macromolecule catabolic process; P:chitin catabolic process	EC:3.2.1.14			Chitinase
PSIISO0014199	Cluster 4			6.99	0.98	3.91	162.87	13.41	49.47	1.1	1.86	2.28	0	0	0	0.05	0	0	0	0.06	0.16	1.49	5.44	0.73	0.01	0.24	0.57	4.27	-5.58	-1.29	6.81	2.12	8.95	0	0	0.648	1	1	0.858	Glycoside hydrolase	1.84e-133	73.75	F:GO:0004568; P:GO:0005975; P:GO:0016998; F:GO:0008061; P:GO:0006032	F:chitinase activity; P:carbohydrate metabolic process; P:cell wall macromolecule catabolic process; F:chitin binding; P:chitin catabolic process	EC:3.2.1.14	map00906	K06443	Chitinase
PSIISO0000080		Cluster 4		7	2.1	3.01	5.64	14.33	3.34	1.43	2.55	1.49	3.15	1.84	4.18	5.86	5.2	8.8	17.77	24.5	61.82	1.62	2.56	0.75	2.44	3.4	5.16	1.6	-2.98	-1.36	1.37	2.06	3.43	0.717	0.137	0.521	0.076	0.002	0	Glycoside hydrolase	8.62e-157	79.4	F:GO:0004568; P:GO:0005975; P:GO:0016998; F:GO:0008061; P:GO:0006032; C:GO:0016020	F:chitinase activity; P:carbohydrate metabolic process; P:cell wall macromolecule catabolic process; F:chitin binding; P:chitin catabolic process; C:membrane	EC:3.2.1.14	map00906	K06443	Chitinase
PSIISO0043309		Cluster 5		7.18	5.37	8.01	3.39	7.6	2.68	4.67	8.17	14.19	5.89	4.63	4.59	0.27	0.85	0.69	1.48	1.08	0.83	2.51	1.98	2.53	2.99	1.42	1.62	-0.06	0.21	0.17	-2.85	0.69	-2.16	1	1	1	0	0.811	0	Glycoside hydrolase	0	69.4	P:GO:0005975; F:GO:0004650; P:GO:0071555; C:GO:0005576	P:carbohydrate metabolic process; F:polygalacturonase activity; P:cell wall organization; C:extracellular region	EC:3.2.1.15			Polygalacturonase
PORISO0042784		Cluster 5		1.15	0.46	1.48	0.59	0.1	0.39	1.47	1.49	2.12	22.87	8.64	9.33	1.48	2.66	0.92	4.71	3.2	1.89	0.46	0.23	0.7	4.08	2.04	2.46	-1.5	2.03	0.55	-2.86	0.88	-1.98	0.69	0.398	1	0	0.359	0	probable polygalacturonase At1g80170	0	70.45	P:GO:0005975; F:GO:0004650; P:GO:0071555; C:GO:0005576	P:carbohydrate metabolic process; F:polygalacturonase activity; P:cell wall organization; C:extracellular region	EC:3.2.1.15			Polygalacturonase
PSIISO0008977	Cluster 6			19.99	4.75	12.17	14.43	42.81	32.81	84.4	70.88	70.84	0	0	0	0	0	0	0	0	0	3.2	4.54	5.87	0.01	0	0.01	1.82	0.6	2.43	0.17	0.18	0.36	0.367	1	0.004	1	1	1	beta-glucosidase 11-like	0	76.25	P:GO:0005975; C:GO:0016020; F:GO:0008422; P:GO:1901657	P:carbohydrate metabolic process; C:membrane; F:beta-glucosidase activity; P:glycosyl compound metabolic process	EC:3.2.1.21			Beta-glucosidase
PSIISO0020264	Cluster 2			3.56	0.5	3.97	60.28	0.42	81.48	67.55	13.81	8.02	0.98	1.1	0.89	2.19	1.79	0.81	1.6	2.69	1.44	1.09	3.94	3.83	1.58	2.01	2	4.08	-0.81	3.26	0.75	0.19	0.94	0.032	1	0.01	0.457	1	0.459	Glycoside family 1	0	69.75	P:GO:0005975; P:GO:0009651; C:GO:0016020; P:GO:0019762; F:GO:0008422; P:GO:0009725	P:carbohydrate metabolic process; P:response to salt stress; C:membrane; P:glucosinolate catabolic process; F:beta-glucosidase activity; P:response to hormone	EC:3.2.1.21			Beta-glucosidase
PSIISO0050030	Cluster 2			0.26	0.05	0.23	28.01	0.19	24.88	22.99	3.8	1.17	0	0	0	0	0	0	0	0	0	0.08	2.91	2	0.01	0	0.01	6.51	-1.1	5.4	0.17	0.18	0.36	0	1	0	1	1	1	beta-glucosidase 22-like	9.77e-126	82	P:GO:0005975; F:GO:0008422; P:GO:1901657	P:carbohydrate metabolic process; F:beta-glucosidase activity; P:glycosyl compound metabolic process	EC:3.2.1.21			Beta-glucosidase
PSIISO0066735	Cluster 2			0.66	0	0.11	5.88	0.29	23.14	57.78	3.05	1.06	0	0	0	0	0	0	0	0	0	0.1	2.15	2.38	0.01	0	0.01	5.21	0.91	6.1	0.17	0.18	0.36	0.018	1	0.004	1	1	1	beta-glucosidase 22-like	0	69.95	F:GO:0008422; P:GO:1901657	F:beta-glucosidase activity; P:glycosyl compound metabolic process	EC:3.2.1.21			Beta-glucosidase
PSIISO0068885	Cluster 2			1.11	0.03	0.08	10.63	0.26	21.64	91.02	3.82	0.8	0	0	0	0	0	0	0	0	0	0.17	2.4	2.67	0.01	0	0.01	4.69	1.37	6.05	0.17	0.18	0.36	0.03	1	0.006	1	1	1	beta-glucosidase 22-like	0	75.5	F:GO:0008422; P:GO:1901657	F:beta-glucosidase activity; P:glycosyl compound metabolic process	EC:3.2.1.21			Beta-glucosidase
PPRISO0026478		Cluster 2		1.7	1.23	4.6	3.25	5.41	0.82	0.24	1.58	1.56	0	0.03	0	0	0	0	0	0.22	1.18	1.04	1.61	0.5	0.25	0	0.87	0.96	-2.28	-1.29	-6.97	12.2	5.25	1	0.541	0.704	1	0.009	0.036	beta-glucosidase 12-like	0	73.8	P:GO:0005975; P:GO:0009651; C:GO:0016021; P:GO:0019762; F:GO:0008422; P:GO:0009725	P:carbohydrate metabolic process; P:response to salt stress; C:integral component of membrane; P:glucosinolate catabolic process; F:beta-glucosidase activity; P:response to hormone	EC:3.2.1.21			Beta-glucosidase
PPNISO0072523		Cluster 5		0.08	0.08	0.02	0.14	0.08	0.19	0.1	0.14	0.11	8.92	1.08	2.45	0.07	0.15	0.08	0.47	0.83	0.27	0.04	0.11	0.11	2.49	0.87	1.22	1.03	-0.57	0.47	-5.07	2.29	-2.78	1	1	1	0	0.015	0.001	beta-glucosidase 11-like	1.13e-179	71.6	F:GO:0008422; P:GO:1901657	F:beta-glucosidase activity; P:glycosyl compound metabolic process	EC:3.2.1.21			Beta-glucosidase
PPNISO0080495		Cluster 5		0.03	0.06	0	0	0	0	0.03	0.03	0	10.16	1.57	3.05	0.44	0.55	0.43	1.09	1.48	1.16	0.03	0	0.03	2.7	1.32	1.69	-9.38	8.06	-1.34	-3.06	1.23	-1.83	0.823	1	1	0	0.049	0.013	beta-glucosidase 11-like	0	79.6	P:GO:0005975; F:GO:0008422; P:GO:1901657	P:carbohydrate metabolic process; F:beta-glucosidase activity; P:glycosyl compound metabolic process	EC:3.2.1.21			Beta-glucosidase
PPNISO0088265		Cluster 7		0	0	0	0.15	0	0	0.05	0.01	0	1.45	4.67	2.97	6.54	10.1	3.65	2.94	0.82	0.47	0	0.04	0.02	2.43	3.38	1.67	7.33	-1.73	5.6	1.14	-2.36	-1.22	0.734	1	1	0.15	0.001	0.47	beta-glucosidase-like chloroplastic	0	84.65	P:GO:0005975; C:GO:0016021; F:GO:0008422; P:GO:1901657	P:carbohydrate metabolic process; C:integral component of membrane; F:beta-glucosidase activity; P:glycosyl compound metabolic process	EC:3.2.1.21			Beta-glucosidase
PPNISO0113055		Cluster 1		0	0	0	0	0	0	0	0	0	1.05	2.68	3.16	12.61	11.55	8.39	3.54	1.17	0.94	0	0	0	2.2	3.99	1.92	-0.01	0.04	0.03	2.3	-2.69	-0.39	1	1	1	0	0	1	beta-glucosidase-like chloroplastic	0	85.3	P:GO:0005975; C:GO:0016021; F:GO:0008422; P:GO:1901657	P:carbohydrate metabolic process; C:integral component of membrane; F:beta-glucosidase activity; P:glycosyl compound metabolic process	EC:3.2.1.21			Beta-glucosidase
PPNISO0113450		Cluster 1		0.12	0.02	0.06	0.06	0.06	0.21	0.13	0.13	0.06	4.16	11.33	7.89	20.36	28.77	10.32	7.2	3.4	3.32	0.03	0.08	0.1	3.44	4.67	2.8	0.94	-0.42	0.53	1.33	-2.19	-0.85	1	1	1	0.038	0	0.533	beta-glucosidase-like chloroplastic	0	85.2	P:GO:0005975; C:GO:0016021; F:GO:0008422; P:GO:1901657	P:carbohydrate metabolic process; C:integral component of membrane; F:beta-glucosidase activity; P:glycosyl compound metabolic process	EC:3.2.1.21			Beta-glucosidase
PPNISO0081246		Cluster 1		0	0.07	0	0.04	0.02	0.07	0	0	0	0.09	0.57	0.14	3.12	3.76	1.9	0.49	0	0	0.03	0.04	0	1.03	2.55	0.39	0.49	-9.71	-9.21	3.42	-4.33	-0.91	1	0.533	0.701	0	0.001	1	beta-glucosidase-like chloroplastic	0	88.9	P:GO:0005975; C:GO:0016021; F:GO:0008422; P:GO:1901657	P:carbohydrate metabolic process; C:integral component of membrane; F:beta-glucosidase activity; P:glycosyl compound metabolic process	EC:3.2.1.21			Beta-glucosidase
PPNISO0087981		Cluster 4		2.96	1.24	3.75	3.92	0.95	2.87	1.09	3.06	2.92	4.36	1.87	3.16	3.25	4.27	3.33	28.06	21.06	24.18	1.11	1.17	0.98	2.45	2.78	4.87	0.03	-0.37	-0.32	0.43	2.57	3	1	1	1	0.889	0	0	probable endo-1,3(4)-beta-glucanase ARB_01444	0	78.94	F:GO:0052861; F:GO:0052862; P:GO:0006076; F:GO:0042973; C:GO:0009986	F:glucan endo-1,3-beta-glucanase activity, C-3 substituted reducing group; F:glucan endo-1,4-beta-glucanase activity, C-3 substituted reducing group; P:(1->3)-beta-D-glucan catabolic process; F:glucan endo-1,3-beta-D-glucosidase activity; C:cell surface	EC:3.2.1.21; EC:3.2.1.39; EC:3.2.1.6			Beta-glucosidase; Glucan endo-1,3-beta-D-glucosidase; Endo-1,3(4)-beta-glucanase
PSIISO0086531		Cluster 6		7.05	2.85	10.88	9.62	2.42	7.25	2.68	7.35	7.35	0.14	0.04	0.04	0	0.01	0.01	0.5	0.1	0.21	2.37	2.39	1.91	0.79	0.42	0.99	-0.02	-0.39	-0.39	-2.59	4.52	1.93	1	1	1	0.098	0	0.124	probable endo-1,3(4)-beta-glucanase ARB_01444	0	89.6	F:GO:0052861; F:GO:0052862; P:GO:0006076; F:GO:0042973; C:GO:0009986	F:glucan endo-1,3-beta-glucanase activity, C-3 substituted reducing group; F:glucan endo-1,4-beta-glucanase activity, C-3 substituted reducing group; P:(1->3)-beta-D-glucan catabolic process; F:glucan endo-1,3-beta-D-glucosidase activity; C:cell surface	EC:3.2.1.21; EC:3.2.1.39; EC:3.2.1.6			Beta-glucosidase; Glucan endo-1,3-beta-D-glucosidase; Endo-1,3(4)-beta-glucanase
PSIISO0066631	Cluster 3			62.85	27.97	53.6	6.22	3.99	6.04	6.77	15.54	18.88	0.77	0.57	0.57	0.26	0.2	0.09	0.36	0.16	0.41	5.33	2.31	3.15	1.32	0.99	1.04	-2.95	0.93	-1.99	-1.7	0.62	-1.07	0.001	1	0.042	0.009	1	0.316	Beta-galactosidase	0	82.25	P:GO:0005975; C:GO:0048046; F:GO:0030246; F:GO:0004565	P:carbohydrate metabolic process; C:apoplast; F:carbohydrate binding; F:beta-galactosidase activity	EC:3.2.1.23			Beta-galactosidase
PSIISO0086582	Cluster 1	Cluster 1	Cluster 6	135.9	8.1	81.86	199.19	1.11	93.08	16.6	9.07	2.62	1.27	1.17	0.79	21.15	17.08	15.86	2.7	1.38	1.32	5.36	4.77	2.41	1.62	4.62	1.94	0.35	-3.53	-3.16	4.24	-3.51	0.73	1	0.096	0.01	0	0	0.66	Beta-galactosidase	0	81.1	P:GO:0005975; C:GO:0048046; F:GO:0030246; F:GO:0004565	P:carbohydrate metabolic process; C:apoplast; F:carbohydrate binding; F:beta-galactosidase activity	EC:3.2.1.23			Beta-galactosidase
PORISO0091147		Cluster 1		7.21	0.38	3.49	8.82	0.08	6.14	1.61	0.58	0.33	41.49	39.46	25.32	586.1	475.48	352.77	74.45	49.03	35.79	1.34	1.62	0.39	5.48	9.35	5.88	0.41	-2.72	-2.3	3.88	-3.3	0.58	1	0.35	0.196	0	0	0.691	Beta-galactosidase	0	83	P:GO:0005975; C:GO:0048046; F:GO:0030246; F:GO:0004565	P:carbohydrate metabolic process; C:apoplast; F:carbohydrate binding; F:beta-galactosidase activity	EC:3.2.1.23			Beta-galactosidase
PPNISO0080564		Cluster 5		0.02	0	0.04	0	0	0	0	0	0	23.16	8	6.48	0.19	0.39	0.72	0.82	1.26	1.1	0	0	0	3.9	1.29	1.58	-8.37	0.04	-8.31	-4.41	0.96	-3.45	1	1	0.975	0	0.557	0	Beta-galactosidase	0	80.75	P:GO:0005975; F:GO:0030246; F:GO:0004565	P:carbohydrate metabolic process; F:carbohydrate binding; F:beta-galactosidase activity	EC:3.2.1.23			Beta-galactosidase
PPNISO0093076		Cluster 5		0	0	0	0	0	0	0	0	0	35.65	18.18	13.46	2.06	4.99	1.96	6.07	4.56	5.95	0	0	0	4.78	2.54	3.03	-0.01	0.04	0.03	-2.74	0.77	-1.97	1	1	1	0	0.281	0	Beta-galactosidase	0	81.55	P:GO:0005975; C:GO:0005576; F:GO:0030246; F:GO:0004565	P:carbohydrate metabolic process; C:extracellular region; F:carbohydrate binding; F:beta-galactosidase activity	EC:3.2.1.23			Beta-galactosidase
PPNISO0096347		Cluster 5		0.18	0.09	0	0	0	0	0	0	0	6.23	4.03	3.2	0.92	1.4	0.53	2.96	2.13	2.08	0.06	0	0	2.83	1.65	2.2	-11.22	0.04	-11.17	-2.12	1.24	-0.88	0.197	1	0.087	0	0.025	0.164	beta-galactosidase 10	0	79.15	P:GO:0005975; C:GO:0009505; F:GO:0030246; F:GO:0004565	P:carbohydrate metabolic process; C:plant-type cell wall; F:carbohydrate binding; F:beta-galactosidase activity	EC:3.2.1.23			Beta-galactosidase
PPRISO0089669	Cluster 3			5.46	2.25	10.26	0.27	0.29	0.5	0.17	2.83	3.74	0	0	0	0	0	0	0	0	0	2.11	0.27	0.94	0.01	0	0.01	-3.78	2.26	-1.5	0.17	0.18	0.36	0	0.502	0.599	1	1	1	Alpha-mannosidase	0	80.95	P:GO:0006517; F:GO:0004559; F:GO:0008270; C:GO:0048046; P:GO:0006013; C:GO:0005774; C:GO:0009505; F:GO:0030246	P:protein deglycosylation; F:alpha-mannosidase activity; F:zinc ion binding; C:apoplast; P:mannose metabolic process; C:vacuolar membrane; C:plant-type cell wall; F:carbohydrate binding	EC:3.2.1.24			Alpha-mannosidase
PPNISO0090370		Cluster 5		0	0.03	0.22	0.02	0	0	0.02	0.02	0	32.15	19.4	8.37	1.46	4.3	1.52	6.86	5.16	3.76	0.04	0.01	0.02	4.55	2.32	2.96	-3.74	0.78	-2.94	-2.9	1.03	-1.86	0.673	1	0.552	0	0.147	0.001	Alpha-mannosidase	0	77.55	P:GO:0006517; F:GO:0004559; F:GO:0008270; C:GO:0048046; P:GO:0006013; C:GO:0005774; C:GO:0009505; F:GO:0030246	P:protein deglycosylation; F:alpha-mannosidase activity; F:zinc ion binding; C:apoplast; P:mannose metabolic process; C:vacuolar membrane; C:plant-type cell wall; F:carbohydrate binding	EC:3.2.1.24			Alpha-mannosidase
PPNISO0112945		Cluster 6		0	0	0	0	0	0	0	0	0	4.39	5.75	3.04	0.56	2.09	0.48	4.09	3.21	3.51	0	0	0	2.82	1.64	2.59	-0.01	0.04	0.03	-2.07	1.74	-0.32	1	1	1	0.001	0.005	1	Alpha-mannosidase	0	82.1	P:GO:0006517; F:GO:0004559; F:GO:0008270; C:GO:0048046; P:GO:0006013; C:GO:0005774; C:GO:0009505; F:GO:0030246	P:protein deglycosylation; F:alpha-mannosidase activity; F:zinc ion binding; C:apoplast; P:mannose metabolic process; C:vacuolar membrane; C:plant-type cell wall; F:carbohydrate binding	EC:3.2.1.24			Alpha-mannosidase
PPNISO0033019		Cluster 6		0	0	0.06	0	0.04	0	0.09	0.19	0	0.09	2.37	2.8	0.21	0.49	0.06	2.94	4.45	3.94	0	0.01	0.08	1.89	1.03	2.63	0.51	1.64	2.18	-2.97	3.91	0.95	1	1	0.797	0.037	0	1	Alpha-mannosidase	0	80.65	P:GO:0006517; F:GO:0004559; F:GO:0008270; C:GO:0048046; P:GO:0006013; C:GO:0005774; C:GO:0009505; F:GO:0030246	P:protein deglycosylation; F:alpha-mannosidase activity; F:zinc ion binding; C:apoplast; P:mannose metabolic process; C:vacuolar membrane; C:plant-type cell wall; F:carbohydrate binding	EC:3.2.1.24			Alpha-mannosidase
PPNISO0103946		Cluster 6		0	0.01	0	0	0	0	0	0	0	0.48	5.38	6.77	0.41	1.24	0.11	12.19	8.78	12.94	0.01	0	0	2.61	1.3	3.86	-6.66	0.04	-6.62	-3.02	4.28	1.27	1	1	1	0.007	0	0.442	Alpha-mannosidase	0	82.25	P:GO:0006517; F:GO:0004559; F:GO:0008270; C:GO:0048046; P:GO:0006013; C:GO:0005774; C:GO:0009505; F:GO:0030246	P:protein deglycosylation; F:alpha-mannosidase activity; F:zinc ion binding; C:apoplast; P:mannose metabolic process; C:vacuolar membrane; C:plant-type cell wall; F:carbohydrate binding	EC:3.2.1.24			Alpha-mannosidase
PPRISO0009914	Cluster 3			8.18	2.58	13.19	0.08	0.73	0.14	0.08	0.35	1.01	0	0	0	0	0	0	0	0	0	2.5	0.28	0.27	0.01	0	0.01	-3.8	-0.36	-4.13	0.17	0.18	0.36	0.04	1	0.003	1	1	1	Glycoside hydrolase	6.68e-132	76.1	P:GO:0046355; F:GO:0016985	P:mannan catabolic process; F:mannan endo-1,4-beta-mannosidase activity	EC:3.2.1.25; EC:3.2.1.78			Beta-mannosidase; Mannan endo-1,4-beta-mannosidase
PPNISO0069165		Cluster 1		0.09	0	0.24	0.15	0	0.13	0.06	0.11	0.17	2.28	1.54	1.59	11.3	12.47	7.69	4.07	3.16	3.63	0.03	0.07	0.11	1.99	3.94	2.6	-0.22	0.21	0.02	2.69	-1.69	1.01	1	1	1	0	0	0.103	Glycoside hydrolase	0	74.7	P:GO:0008152; F:GO:0004564	P:metabolic process; F:beta-fructofuranosidase activity	EC:3.2.1.26			Beta-fructofuranosidase
PSIISO0053674		Cluster 2		60.45	22.55	76.31	137.46	11.92	93.86	66.61	50.09	49.3	0.19	0.76	1.07	0.36	0.48	0.07	1.05	4.06	1.13	5.39	5.62	5.39	1.36	1.08	1.98	0.57	-0.72	-0.13	-1.27	2.84	1.57	1	1	1	0.496	0.003	0.347	Glycoside hydrolase	0	73.2	P:GO:0005975; C:GO:0016021; F:GO:0004575	P:carbohydrate metabolic process; C:integral component of membrane; F:sucrose alpha-glucosidase activity	EC:3.2.1.26; EC:3.2.1.48			Beta-fructofuranosidase; Sucrose alpha-glucosidase
PPNISO0002782		Cluster 1		0	0	0	0	0	0	0	0	0	2.67	1.25	1.54	8.16	7.45	7.95	3.86	3.98	5.61	0	0	0	1.97	3.62	2.8	-0.01	0.04	0.03	2.34	-1.05	1.3	1	1	1	0	0.101	0.064	Glycoside hydrolase	1.93e-37	75.5	P:GO:0005975; C:GO:0016021; F:GO:0004575	P:carbohydrate metabolic process; C:integral component of membrane; F:sucrose alpha-glucosidase activity	EC:3.2.1.26; EC:3.2.1.48			Beta-fructofuranosidase; Sucrose alpha-glucosidase
PPNISO0018506	Cluster 3	Cluster 5	Cluster 2	10.18	1.65	10.45	0.37	1.36	0.21	0.31	0.49	0.59	19.7	2.5	6.89	0.47	0.26	0	0.33	0.55	0.68	2.31	0.55	0.27	3.43	0.76	1.21	-2.7	-1.42	-4.09	-5.23	1.11	-4.1	0.245	1	0.001	0	0.732	0	Origin of replication complex subunit 6	9.6e-158	81.56	F:GO:0003677; F:GO:0005524; F:GO:0003723; P:GO:0006260; C:GO:0016021; F:GO:0004809; C:GO:0005664; F:GO:0004674; P:GO:0006468; P:GO:0030488	F:DNA binding; F:ATP binding; F:RNA binding; P:DNA replication; C:integral component of membrane; F:tRNA (guanine-N2-)-methyltransferase activity; C:nuclear origin of replication recognition complex; F:protein serine/threonine kinase activity; P:protein phosphorylation; P:tRNA methylation	EC:2.7.11			Transferring phosphorus-containing groups
PSIISO0030901	Cluster 7			32.7	12.95	8.66	2.54	1.73	2.55	17.15	49.4	42.95	0	0	0	0	0	0	0	0	0	3.73	1.19	4.62	0.01	0	0.01	-2.82	3.58	0.78	0.17	0.18	0.36	0.013	0.001	0.898	1	1	1	Endoglucanase	3.25e-67	80.85	C:GO:0016021; P:GO:0030245; F:GO:0008810	C:integral component of membrane; P:cellulose catabolic process; F:cellulase activity	EC:3.2.1.4			Cellulase
PPNISO0058034	Cluster 3	Cluster 5	Cluster 2	2.12	0.57	2.4	0.1	0.17	0.06	0.03	0.03	0.03	7.14	1.41	2.18	0	0.07	0.03	0	0.23	0.37	0.68	0.12	0.04	2.43	0.52	0.7	-3.38	-2.66	-6.01	-6.57	2.52	-4.04	0.042	0.718	0	0	0.275	0	probable DNA primase large subunit	0	82	F:GO:0003896; F:GO:0046872; F:GO:0051539; P:GO:0006269	F:DNA primase activity; F:metal ion binding; F:4 iron, 4 sulfur cluster binding; P:DNA replication, synthesis of RNA primer	EC:2.7.7.6			DNA-directed RNA polymerase
PSIISO0086442		Cluster 6		31.66	19.59	24.34	0.97	5.16	0.34	0.21	4.16	7.09	0.13	0.13	0.07	0	0.01	0	0.03	0.06	0.04	4.44	1.23	1.38	0.87	0.2	0.75	-2.79	-0.15	-2.91	-4.77	3.41	-1.35	0.195	1	0.044	0.003	0.26	0.657	Endoglucanase	0	78.3	F:GO:0030246; P:GO:0030245; F:GO:0008810	F:carbohydrate binding; P:cellulose catabolic process; F:cellulase activity	EC:3.2.1.4			Cellulase
PPNISO0020255		Cluster 2		0	0	0	0	0	0	0	0	0	0.9	0.69	0.98	0.34	0.41	0.14	1.23	2.1	3.53	0	0	0	1.48	1.12	2.11	-0.01	0.04	0.03	-1.49	2.84	1.36	1	1	1	0.104	0	0.148	Glycoside hydrolase	1.57e-32	71.38	P:GO:0005977; F:GO:0019156	P:glycogen metabolic process; F:isoamylase activity	EC:3.2.1.68			Isoamylase
PSIISO0044191	Cluster 1			15.87	6.8	11.09	4.99	2.37	2.33	2.03	1.66	1.59	3.56	1.89	1.39	2.16	2.56	1.78	2.09	1.48	0.98	3.2	1.58	0.7	2.14	2.31	1.82	-1.6	-1.34	-2.92	0.14	-0.67	-0.53	0.336	0.811	0.001	1	0.584	1	alkaline neutral invertase mitochondrial-like	0	84.45	F:GO:0033926; P:GO:0005987; P:GO:0048364; F:GO:0004564	F:glycopeptide alpha-N-acetylgalactosaminidase activity; P:sucrose catabolic process; P:root development; F:beta-fructofuranosidase activity	EC:3.2.1.97; EC:3.2.1.26			Endo-alpha-N-acetylgalactosaminidase; Beta-fructofuranosidase
PSIISO0044910	Cluster 1			6.52	13.57	14.71	8.82	1.37	3.78	0.24	1.68	1.89	0	0	0	0	0	0	0	0	0	3.21	1.81	0.55	0.01	0	0.01	-1.46	-2.06	-3.5	0.17	0.18	0.36	0.534	0.473	0.003	1	1	1	Glycosyl hydrolase family 100	0	81.9	F:GO:0033926; P:GO:0008152; F:GO:0004564; P:GO:0044699	F:glycopeptide alpha-N-acetylgalactosaminidase activity; P:metabolic process; F:beta-fructofuranosidase activity; P:single-organism process	EC:3.2.1.97; EC:3.2.1.26			Endo-alpha-N-acetylgalactosaminidase; Beta-fructofuranosidase
PSIISO0069053	Cluster 1			4.77	12.36	11.7	3.54	0.14	1.69	0.65	0.13	0.11	0	0	0	0	0	0	0	0	0	2.89	0.76	0.19	0.01	0	0.01	-2.71	-2.8	-5.51	0.17	0.18	0.36	0.101	0.306	0	1	1	1	Glycosyl hydrolase family 100	0	81.95	F:GO:0033926; P:GO:0008152; F:GO:0004564; P:GO:0044699	F:glycopeptide alpha-N-acetylgalactosaminidase activity; P:metabolic process; F:beta-fructofuranosidase activity; P:single-organism process	EC:3.2.1.97; EC:3.2.1.26			Endo-alpha-N-acetylgalactosaminidase; Beta-fructofuranosidase
PPNISO0097150		Cluster 1		0	0	0	0	0	0.01	0	0	0	1.77	0.53	1.06	3.01	4.34	4.13	1.29	0.42	1.66	0	0	0	1.59	2.84	1.58	5.99	-5.96	0.03	2.06	-2.04	0.02	1	1	1	0	0.001	1	Glycosyl hydrolase family 100	0	89.2	F:GO:0033926; P:GO:0005987; P:GO:0048364; F:GO:0004564	F:glycopeptide alpha-N-acetylgalactosaminidase activity; P:sucrose catabolic process; P:root development; F:beta-fructofuranosidase activity	EC:3.2.1.97; EC:3.2.1.26			Endo-alpha-N-acetylgalactosaminidase; Beta-fructofuranosidase
PSIISO0038167		Cluster 6		32.57	13.66	32.13	1.84	6.03	1.21	0.41	8.09	12.98	1.01	0.77	0.41	0.09	0.19	0.15	1.86	0.7	0.98	4.43	1.5	2.01	1.38	0.95	1.63	-2.41	0.38	-1.99	-2.14	2.83	0.7	0.188	1	0.286	0.004	0	0.951	Methyladenine glycosylase	7.44e-178	74	F:GO:0008725; P:GO:0006284	F:DNA-3-methyladenine glycosylase activity; P:base-excision repair	EC:3.2.2.21; EC:3.2.2.20			DNA-3-methyladenine glycosylase II; DNA-3-methyladenine glycosylase I
PORISO0050049		Cluster 2		0.22	0.08	0.11	0	0	0	0	0	0	20.55	15.73	8.45	4.25	8.09	3.07	60.42	31.5	27.78	0.07	0	0	4.24	3.08	5.46	-10.92	0.04	-10.87	-1.43	2.86	1.43	0.101	1	0.034	0.007	0	0.008	Methyladenine glycosylase	1.27e-152	74.5	F:GO:0008725; P:GO:0006284	F:DNA-3-methyladenine glycosylase activity; P:base-excision repair	EC:3.2.2.21; EC:3.2.2.20			DNA-3-methyladenine glycosylase II; DNA-3-methyladenine glycosylase I
PPRISO0014107	Cluster 3			100.56	40.69	6.65	0	0	0	0	0	0	0	0	0	0	0	0	0	0	0	4.68	0	0	0.01	0	0.01	-18.57	0.04	-18.52	0.17	0.18	0.36	0	1	0	1	1	1	Adenosylhomocysteinase	2.29e-170	89.94	P:GO:0033353; C:GO:0005829; F:GO:0004013; P:GO:0006730	P:S-adenosylmethionine cycle; C:cytosol; F:adenosylhomocysteinase activity; P:one-carbon metabolic process	EC:3.3.1.1			Adenosylhomocysteinase
PORISO0035188		Cluster 5		9.04	4.16	6.62	2	2.18	1.8	0.57	4	6.05	525.07	263.25	210.64	42.45	102.67	52.12	100.79	117.14	301.03	2.42	1.13	1.34	8.57	6.29	7.5	-1.39	0.29	-1.07	-2.15	1.21	-0.93	0.611	1	0.821	0	0.06	0.25	Adenosylhomocysteinase	0	89.29	P:GO:0033353; C:GO:0005829; F:GO:0004013; P:GO:0006730	P:S-adenosylmethionine cycle; C:cytosol; F:adenosylhomocysteinase activity; P:one-carbon metabolic process	EC:3.3.1.1			Adenosylhomocysteinase
PSIISO0052467		Cluster 1		1241.52	496.41	1347.75	1656.65	221	836.52	272.88	419.87	322.27	0	0	0.12	0.52	0.1	0.04	0	0	0	9.45	9.14	8.09	0.29	0.97	0.01	-0.18	-1.63	-1.79	2.42	-11.95	-9.53	1	0.441	0.044	0.265	0.001	0.545	Adenosylhomocysteinase	0	83.75	P:GO:0033353; C:GO:0005829; F:GO:0004013; P:GO:0006730	P:S-adenosylmethionine cycle; C:cytosol; F:adenosylhomocysteinase activity; P:one-carbon metabolic process	EC:3.3.1.1			Adenosylhomocysteinase
PPNISO0005731		Cluster 6		0	0	0	0	0	0	0	0	0	3.03	0.82	0.87	0	0.28	0	1.89	1.28	0	0	0	0	1.77	0.35	1.26	-0.01	0.04	0.03	-4.1	3.64	-0.46	1	1	1	0	0.107	1	Adenosylhomocysteinase	8.37e-102	88.69	P:GO:0033353; C:GO:0005829; F:GO:0004013; P:GO:0006730	P:S-adenosylmethionine cycle; C:cytosol; F:adenosylhomocysteinase activity; P:one-carbon metabolic process	EC:3.3.1.1			Adenosylhomocysteinase
PPNISO0020388		Cluster 6		0.15	0	0	0	0	0	0	0	0	36.74	28.8	30.32	3.21	7.13	0.5	41.5	30.03	35.53	0.02	0	0	5.37	2.46	5.36	-8.11	0.04	-8.05	-3.2	3.32	0.12	1	1	1	0	0	1	Adenosylhomocysteinase	9.95e-110	88.88	P:GO:0033353; C:GO:0005829; F:GO:0004013; P:GO:0006730	P:S-adenosylmethionine cycle; C:cytosol; F:adenosylhomocysteinase activity; P:one-carbon metabolic process	EC:3.3.1.1			Adenosylhomocysteinase
PPNISO0026277		Cluster 7		0.42	0.03	0.18	0	0	0	0	0	0	9.63	2.49	16.76	37.39	10.25	9.31	2.11	0	0	0.08	0	0	3.51	4.45	0.69	-10.64	0.04	-10.58	1.09	-4.9	-3.81	0.23	1	0.112	0.393	0.002	0.045	Adenosylhomocysteinase	3.45e-175	91.63	P:GO:0033353; C:GO:0005829; F:GO:0004013; P:GO:0006730	P:S-adenosylmethionine cycle; C:cytosol; F:adenosylhomocysteinase activity; P:one-carbon metabolic process	EC:3.3.1.1			Adenosylhomocysteinase
PPNISO0043949		Cluster 6		0	0	0.27	0	0	0	0	0	0	79.2	32.63	31.11	4.79	6.66	0	57.63	43.82	32.92	0.03	0	0	5.8	2.06	5.67	-9.42	0.04	-9.36	-3.64	3.61	-0.02	0.949	1	0.703	0.002	0.002	1	Adenosylhomocysteinase	0	89.88	P:GO:0033353; C:GO:0005829; F:GO:0004013; P:GO:0006730	P:S-adenosylmethionine cycle; C:cytosol; F:adenosylhomocysteinase activity; P:one-carbon metabolic process	EC:3.3.1.1			Adenosylhomocysteinase
PPNISO0048403		Cluster 6		0	0	0	0	0	0	0	0	0	120.32	30.24	57.37	22.49	22.55	3.19	54.96	61.15	32.85	0	0	0	6.26	4.19	5.8	-0.01	0.04	0.03	-2.02	1.64	-0.37	1	1	1	0.003	0.02	1	Adenosylhomocysteinase	0	86.65	P:GO:0033353; C:GO:0005829; F:GO:0004013; P:GO:0006730	P:S-adenosylmethionine cycle; C:cytosol; F:adenosylhomocysteinase activity; P:one-carbon metabolic process	EC:3.3.1.1			Adenosylhomocysteinase
PPNISO0052031		Cluster 6		0.07	0	0	0	0	0	0	0	0	169.11	57.77	82.38	21.23	20.86	2.21	102.74	86.74	60.39	0	0	0	6.9	4.02	6.54	-7.76	0.04	-7.7	-2.74	2.5	-0.23	1	1	1	0	0	1	Adenosylhomocysteinase	0	90	P:GO:0033353; C:GO:0005829; F:GO:0004013; P:GO:0006730	P:S-adenosylmethionine cycle; C:cytosol; F:adenosylhomocysteinase activity; P:one-carbon metabolic process	EC:3.3.1.1			Adenosylhomocysteinase
PPNISO0057986		Cluster 6		0	0	0	0	0	0	0.08	0	0	25.93	21.8	20.01	4.63	3.71	3.01	16.32	32.56	27.25	0	0	0.02	4.88	2.83	4.87	-0.01	7.75	7.7	-2.43	2.59	0.17	1	1	1	0	0	1	Adenosylhomocysteinase	0	82.29	P:GO:0033353; C:GO:0005829; F:GO:0004013; P:GO:0006730	P:S-adenosylmethionine cycle; C:cytosol; F:adenosylhomocysteinase activity; P:one-carbon metabolic process	EC:3.3.1.1			Adenosylhomocysteinase
PPNISO0065138		Cluster 6		0	0	0	0	0	0	0	0	0	6.79	2.4	1.07	0	0.6	0	5.71	7.44	2.76	0	0	0	2.38	0.43	2.93	5.5	-5.49	0.03	-4.11	4.9	0.79	1	1	1	0.004	0	0.858	probable pre-mRNA-splicing factor ATP-dependent RNA helicase DEAH2 isoform X2	0	88.2	F:GO:0003676; F:GO:0005524; P:GO:0033353; C:GO:0005829; F:GO:0004386; F:GO:0004013; P:GO:0006730	F:nucleic acid binding; F:ATP binding; P:S-adenosylmethionine cycle; C:cytosol; F:helicase activity; F:adenosylhomocysteinase activity; P:one-carbon metabolic process	EC:3.3.1.1; EC:3.6.1.15			Adenosylhomocysteinase; Nucleoside-triphosphate phosphatase
PPRISO0085217	Cluster 1			1.41	1.97	1.1	0.99	0.02	0.48	0.2	0	0.02	0	0	0.01	0	0.01	0	0	0	0.02	0.77	0.25	0.04	0.22	0.2	0.23	-1.91	-2.96	-4.88	-0.31	0.19	-0.11	0.565	0.646	0.002	1	1	1	ERBB-3 BINDING PROTEIN 1	9.32e-70	94.85	P:GO:0006508; C:GO:0016021; F:GO:0004177	P:proteolysis; C:integral component of membrane; F:aminopeptidase activity	EC:3.4.11			Acting on peptide bonds (peptidases)
PORISO0019547		Cluster 4		0	0	0	0	0	0	0	0	0	0	0.68	0.63	0.49	0.51	0.5	3.22	2.96	2.86	0	0	0	0.92	1.34	2.42	-0.01	0.04	0.03	0.23	2.38	2.61	1	1	1	1	0	0.012	Methionine aminopeptidase	0	68.95	C:GO:0009507; P:GO:0009737; P:GO:0070084; F:GO:0046872; P:GO:0006508; F:GO:0070006; C:GO:0005794	C:chloroplast; P:response to abscisic acid; P:protein initiator methionine removal; F:metal ion binding; P:proteolysis; F:metalloaminopeptidase activity; C:Golgi apparatus	EC:3.4.11			Acting on peptide bonds (peptidases)
PSIISO0048560	Cluster 3			3.87	2.17	0.92	0.11	0.04	0.07	0.14	0.25	0.2	0	0	0	0	0	0	0	0	0	1.11	0.06	0.16	0.01	0	0.01	-4.99	1.11	-3.86	0.17	0.18	0.36	0	1	0.002	1	1	1	Ubiquitin carboxyl-terminal hydrolase 12	2.18e-48	54.1	P:GO:0016579; F:GO:0036459	P:protein deubiquitination; F:thiol-dependent ubiquitinyl hydrolase activity	EC:3.4.19.12			Ubiquitinyl hydrolase 1
PSIISO0072454	Cluster 1			17.17	4.74	8.36	7.08	4.74	3.03	1.54	2.04	1.81	0	0	0	0	0	0	0	0	0	2.93	2.15	0.73	0.01	0	0.01	-0.69	-2.01	-2.68	0.17	0.18	0.36	1	0.283	0.003	1	1	1	Ubiquitin carboxyl-terminal hydrolases family 2	0	66.45	P:GO:0016579; F:GO:0036459; P:GO:0006511	P:protein deubiquitination; F:thiol-dependent ubiquitinyl hydrolase activity; P:ubiquitin-dependent protein catabolic process	EC:3.4.19.12			Ubiquitinyl hydrolase 1
PPNISO0022765		Cluster 1		0	0	0	0	0.02	0	0	0	0	1.17	0.58	1.27	4.25	6.02	7.38	0.98	0.31	0.65	0	0	0	1.56	3.27	1.29	6.82	-6.81	0.03	2.82	-3.48	-0.67	1	1	1	0	0	1	ubiquitin carboxyl-terminal hydrolase 12-like	2.26e-85	80.95	P:GO:0016579; F:GO:0036459; P:GO:0006511	P:protein deubiquitination; F:thiol-dependent ubiquitinyl hydrolase activity; P:ubiquitin-dependent protein catabolic process	EC:3.4.19.12			Ubiquitinyl hydrolase 1
PPNISO0110413		Cluster 5		0	0	0	0	0	0	0	0	0	2.85	1.92	1.78	0.52	0.42	0.14	1.16	0.93	0.24	0	0	0	2.15	1.17	1.39	-0.01	0.04	0.03	-2.51	1.07	-1.44	1	1	1	0	0.463	0.099	Ubiquitinyl hydrolase 1	3.13e-19	76.13	F:GO:0046872; P:GO:0006508; P:GO:0044267; F:GO:0036459	F:metal ion binding; P:proteolysis; P:cellular protein metabolic process; F:thiol-dependent ubiquitinyl hydrolase activity	EC:3.4.19.12			Ubiquitinyl hydrolase 1
PPNISO0090279		Cluster 1		0	0	0	0	0	0	0	0	0	0.34	0	0.04	0.77	0.65	0.5	0	0.15	0	0	0	0	0.6	1.45	0.32	-0.01	0.04	0.03	2.74	-3.68	-0.94	1	1	1	0.016	0.001	1	ubiquitin carboxyl-terminal hydrolase 13-like	1.79e-15	79.25	P:GO:0016579; F:GO:0036459; P:GO:0006511	P:protein deubiquitination; F:thiol-dependent ubiquitinyl hydrolase activity; P:ubiquitin-dependent protein catabolic process	EC:3.4.19.12			Ubiquitinyl hydrolase 1
PPNISO0096877		Cluster 1		0	0	0	0	0	0	0	0	0	0	0.19	0.7	6.04	7.04	3.33	1.94	1.25	3.6	0	0	0	0.79	3.18	2.1	-0.01	0.04	0.03	4.2	-1.43	2.77	1	1	1	0	0.007	0.032	Ubiquitin carboxyl-terminal hydrolases family 2	0	57.75	P:GO:0016579; F:GO:0036459	P:protein deubiquitination; F:thiol-dependent ubiquitinyl hydrolase activity	EC:3.4.19.12			Ubiquitinyl hydrolase 1
PPNISO0064691		Cluster 2		0	0	0	0	0	0	0	0	0	1.02	0.3	1.19	0.23	0.24	0.28	2.31	3.04	1.76	0	0	0	1.43	1.11	2.19	-0.01	0.04	0.03	-1.49	3.04	1.55	1	1	1	0.115	0	0.065	ubiquitin carboxyl-terminal hydrolase 12-like isoform X1	5.99e-15	85.9	P:GO:0016579; F:GO:0036459; P:GO:0006511	P:protein deubiquitination; F:thiol-dependent ubiquitinyl hydrolase activity; P:ubiquitin-dependent protein catabolic process	EC:3.4.19.12			Ubiquitinyl hydrolase 1
PSIISO0038706	Cluster 5			83.8	32.08	35.08	55.45	23.34	40.49	13.09	8.01	9.01	0	0	0	0	0	0	0	0	0	5.32	5.05	2.78	0.01	0	0.01	-0.22	-2.38	-2.59	0.17	0.18	0.36	1	0.04	0.002	1	1	1	subtilisin-like protease	0	72.45	C:GO:0009506; C:GO:0016020; P:GO:0006508; F:GO:0004252; C:GO:0005794; C:GO:0009505	C:plasmodesma; C:membrane; P:proteolysis; F:serine-type endopeptidase activity; C:Golgi apparatus; C:plant-type cell wall	EC:3.4.21			Acting on peptide bonds (peptidases)
PORISO0058250		Cluster 5		1.92	0.82	2.22	7.54	0.19	10.71	8.89	3.52	2.9	20.1	13.08	8.62	1.51	2.01	1.16	2.3	3.73	2.9	0.68	1.85	1.72	4.17	2.03	2.39	1.76	-0.39	1.37	-2.99	0.81	-2.17	0.624	1	0.457	0	0.273	0	subtilisin-like protease	0	67.1	P:GO:0006508; C:GO:0016021; F:GO:0004252	P:proteolysis; C:integral component of membrane; F:serine-type endopeptidase activity	EC:3.4.21			Acting on peptide bonds (peptidases)
PORISO0056548		Cluster 6		0.14	0.05	0.08	0.12	0.02	0.25	0.06	0	0.09	6.83	3.55	5.68	0.8	1.2	1.02	7.67	8.41	13.46	0.05	0.09	0.05	3.03	1.73	3.68	0.46	-1.44	-0.98	-2.19	3.07	0.89	1	1	1	0	0	0.144	Peptidase S9	0	61.2	P:GO:0006508; F:GO:0004252; F:GO:0070008	P:proteolysis; F:serine-type endopeptidase activity; F:serine-type exopeptidase activity	EC:3.4.21			Acting on peptide bonds (peptidases)
PORISO0092271		Cluster 2		0.52	0.19	0.48	0.33	0.01	0.31	0.66	0.22	0.29	2.6	3.09	7.07	1.04	1.41	1.04	2.47	11.41	34.94	0.19	0.14	0.24	2.75	1.83	3.82	-0.99	0.73	-0.26	-1.75	3.58	1.83	1	1	1	0.005	0	0.104	protease Do-like 7 isoform X1	0	77.05	P:GO:0006508; F:GO:0004252	P:proteolysis; F:serine-type endopeptidase activity	EC:3.4.21			Acting on peptide bonds (peptidases)
PPNISO0051284		Cluster 8		0	0	0	0	0	0	0	0	0	2.44	8.69	2.43	1.08	0	0.09	0	0.5	0	0	0	0	2.73	0.88	0.42	-0.01	0.04	0.03	-3.59	-1.16	-4.74	1	1	1	0.007	1	0.001	beta-glucosidase 44-like	0	81.7	P:GO:0005975; P:GO:0006508; C:GO:0016021; F:GO:0004252; F:GO:0004553	P:carbohydrate metabolic process; P:proteolysis; C:integral component of membrane; F:serine-type endopeptidase activity; F:hydrolase activity, hydrolyzing O-glycosyl compounds	EC:3.4.21			Acting on peptide bonds (peptidases)
PPRISO0096908	Cluster 1			1.46	1.14	0.65	0.1	0.45	0.09	0	0.04	0.11	0	0	0	0	0	0	0	0	0	0.52	0.21	0.06	0.01	0	0.01	-1.76	-2.99	-4.72	0.17	0.18	0.36	0.734	0.563	0.001	1	1	1	serine carboxypeptidase-like 7	2.78e-37	72	P:GO:0019748; F:GO:0003677; C:GO:0009507; F:GO:0016747; F:GO:0004185; P:GO:0051603	P:secondary metabolic process; F:DNA binding; C:chloroplast; F:transferase activity, transferring acyl groups other than amino-acyl groups; F:serine-type carboxypeptidase activity; P:proteolysis involved in cellular protein catabolic process	EC:3.4.21; EC:3.4.16			Acting on peptide bonds (peptidases); Acting on peptide bonds (peptidases)
PPNISO0020215		Cluster 5		0	0	0	0	0	0	0	0	0	4.67	1.92	3.36	0.37	0.96	0.76	1.53	0.88	1.34	0	0	0	2.5	1.5	1.69	-0.01	0.04	0.03	-2.01	0.6	-1.41	1	1	1	0.003	0.953	0.047	Carboxypeptidase	4.26e-100	74.8	P:GO:0006508; F:GO:0004185	P:proteolysis; F:serine-type carboxypeptidase activity	EC:3.4.21; EC:3.4.16			Acting on peptide bonds (peptidases); Acting on peptide bonds (peptidases)
PPNISO0035658		Cluster 8		0	0.02	0.25	0.05	0.01	0.03	0.03	0.24	0.27	9.7	3.1	2.85	0.76	1.86	0.52	1.02	0.42	0.31	0.04	0.03	0.15	2.87	1.67	1.25	-1.24	2.23	1.02	-2.16	-0.91	-3.07	1	0.866	1	0.001	0.593	0	Carboxypeptidase	0	79.05	F:GO:0004185; P:GO:0009742; C:GO:0005773; P:GO:0051603	F:serine-type carboxypeptidase activity; P:brassinosteroid mediated signaling pathway; C:vacuole; P:proteolysis involved in cellular protein catabolic process	EC:3.4.21; EC:3.4.16	map00460	K08249	Acting on peptide bonds (peptidases); Acting on peptide bonds (peptidases)
PPNISO0094142		Cluster 1		0.4	0.47	0.42	0.56	0.2	0.61	0.4	0.31	0.3	1.03	2.52	2.13	7.63	9.88	6.28	2.27	0.56	0.33	0.23	0.3	0.22	2.04	3.62	1.49	0.02	-0.75	-0.72	2.13	-3.07	-0.95	1	1	0.981	0	0	0.85	Glycoside hydrolase	6.29e-144	83.35	P:GO:0005975; P:GO:0006508; C:GO:0016021; F:GO:0004185; F:GO:0004553	P:carbohydrate metabolic process; P:proteolysis; C:integral component of membrane; F:serine-type carboxypeptidase activity; F:hydrolase activity, hydrolyzing O-glycosyl compounds	EC:3.4.21; EC:3.4.16			Acting on peptide bonds (peptidases); Acting on peptide bonds (peptidases)
PPNISO0007929		Cluster 1		0	0	0	0	0	0	0	0	0	0	0.37	0.09	0.96	1.31	0.55	0.54	0	0	0	0	0	0.67	1.65	0.4	-0.01	0.04	0.03	2.51	-2.5	0.02	1	1	1	0.009	0.038	1	Carboxypeptidase	1.16e-55	75.65	P:GO:0006508; C:GO:0016021; F:GO:0004185	P:proteolysis; C:integral component of membrane; F:serine-type carboxypeptidase activity	EC:3.4.21; EC:3.4.16			Acting on peptide bonds (peptidases); Acting on peptide bonds (peptidases)
PPNISO0063204		Cluster 1		0	0	0	0	0.01	0	0	0	0	0.75	0	0	0.94	1.69	2.12	0.38	0.11	0.63	0	0	0	0.45	2.05	1.07	7.02	-7.01	0.03	3.23	-2.43	0.8	1	1	1	0.061	0.004	1	Carboxypeptidase	0	66.75	P:GO:0006508; C:GO:0016021; F:GO:0004185	P:proteolysis; C:integral component of membrane; F:serine-type carboxypeptidase activity	EC:3.4.21; EC:3.4.16			Acting on peptide bonds (peptidases); Acting on peptide bonds (peptidases)
PPRISO0049930	Cluster 2			0.24	0.07	0.28	54.19	0.68	56.04	170.08	19.95	3.13	0	0	0	0	0	0	0	0	0.03	0.09	3.77	4.07	0.01	0	0.24	7.43	0.62	8.04	0.17	6.69	6.88	0	1	0	1	1	1	Peptidase C1A	1.54e-162	83.3	C:GO:0005615; C:GO:0016020; F:GO:0004197; C:GO:0031410; P:GO:0051603; C:GO:0005764	C:extracellular space; C:membrane; F:cysteine-type endopeptidase activity; C:cytoplasmic vesicle; P:proteolysis involved in cellular protein catabolic process; C:lysosome	EC:3.4.22			Acting on peptide bonds (peptidases)
PPNISO0066536	Cluster 3	Cluster 8	Cluster 2	11.65	1.96	14.91	0.2	0.97	0.46	0.51	0.84	1.1	16.91	2.47	6.61	0.88	0.97	0.65	0.61	0.71	1.45	2.63	0.43	0.4	3.34	1.6	1.48	-3.41	-0.23	-3.62	-3.1	-0.03	-3.12	0.028	1	0.001	0	1	0	DNA helicase	0	64.2	C:GO:0005634; F:GO:0003677; F:GO:0005524; P:GO:0006270; F:GO:0003678; C:GO:0005737; P:GO:0032508; C:GO:0042555	C:nucleus; F:DNA binding; F:ATP binding; P:DNA replication initiation; F:DNA helicase activity; C:cytoplasm; P:DNA duplex unwinding; C:MCM complex	EC:3.6.1.15			Nucleoside-triphosphate phosphatase
PPNISO0023267		Cluster 1		1.7	2.26	2.27	3.06	0.99	2.84	3.7	1.6	1.66	7.07	5.05	5.95	45.72	33.82	23.02	6.32	6.48	6.2	0.97	1.08	0.91	3.18	5.43	3.18	0.08	-0.32	-0.24	2.64	-2.57	0.07	1	1	1	0	0	1	Phosphatidylinositol 4-phosphate 5-kinase	1.73e-167	70.05	P:GO:0006508; C:GO:0016021; F:GO:0004197; P:GO:0043068; F:GO:0016301; C:GO:0005622; P:GO:0006796	P:proteolysis; C:integral component of membrane; F:cysteine-type endopeptidase activity; P:positive regulation of programmed cell death; F:kinase activity; C:intracellular; P:phosphate-containing compound metabolic process	EC:3.4.22			Acting on peptide bonds (peptidases)
PSIISO0021722		Cluster 5		16.33	15.8	20	10.65	3.93	7.94	2.79	11.42	14.14	5.35	2.57	1.45	0.09	0.17	0.03	0.68	0.41	0.37	3.91	2.69	2.47	2.38	0.84	1.19	-1.19	0.03	-1.13	-4.91	2.28	-2.62	0.613	1	0.619	0	0.016	0	Cytochrome P450	0	80.35	F:GO:0005506; F:GO:0016705; P:GO:0006508; C:GO:0016021; F:GO:0004197; P:GO:0055114; F:GO:0004497; F:GO:0020037	F:iron ion binding; F:oxidoreductase activity, acting on paired donors, with incorporation or reduction of molecular oxygen; P:proteolysis; C:integral component of membrane; F:cysteine-type endopeptidase activity; P:oxidation-reduction process; F:monooxygenase activity; F:heme binding	EC:3.4.22			Acting on peptide bonds (peptidases)
PORISO0065058		Cluster 4		0	0	0	0.03	0	0	0.06	0	0	4.6	3.5	4.65	6.38	6.93	3.38	62.39	41.22	51.84	0	0.01	0.01	2.81	3.2	5.88	6.82	0.89	7.7	0.49	3.09	3.59	1	1	1	0.675	0	0	probable calcium-binding CML49	2e-97	77.25	C:GO:0005737; F:GO:0005509; P:GO:0006508; F:GO:0004198	C:cytoplasm; F:calcium ion binding; P:proteolysis; F:calcium-dependent cysteine-type endopeptidase activity	EC:3.4.22			Acting on peptide bonds (peptidases)
PPNISO0057083		Cluster 6		0	0	0	0	0.03	0	0	0	0	48.43	12.47	13.92	7.69	10.77	1.54	32.93	32.68	16.59	0	0	0	4.78	3.2	4.97	7.2	-7.19	0.03	-1.79	2.04	0.26	1	1	1	0.014	0.002	1	MORN motif	8.15e-16	88.45	F:GO:0003735; P:GO:0006508; C:GO:0016021; F:GO:0004197; P:GO:0043068; C:GO:0005840; P:GO:0006412	F:structural constituent of ribosome; P:proteolysis; C:integral component of membrane; F:cysteine-type endopeptidase activity; P:positive regulation of programmed cell death; C:ribosome; P:translation	EC:3.4.22			Acting on peptide bonds (peptidases)
PPNISO0091928		Cluster 6		0	0	0	0	0.01	0	0	0	0	8.35	5.66	5.32	4.44	0.52	1.08	13.64	11.73	6.21	0	0	0	3.24	2.06	3.73	6.82	-6.81	0.03	-1.53	2.27	0.75	1	1	1	0.088	0.006	0.404	MORN motif	7.65e-25	78.3	F:GO:0003735; P:GO:0006508; C:GO:0016021; F:GO:0004197; P:GO:0043068; P:GO:0016310; C:GO:0005840; F:GO:0016301; P:GO:0006412	F:structural constituent of ribosome; P:proteolysis; C:integral component of membrane; F:cysteine-type endopeptidase activity; P:positive regulation of programmed cell death; P:phosphorylation; C:ribosome; F:kinase activity; P:translation	EC:3.4.22			Acting on peptide bonds (peptidases)
PPNISO0105208		Cluster 7		0.04	0.54	0.08	0.1	0.6	0.04	0.08	0	0	3.2	3.8	6.84	9.99	8.38	9.66	1.15	1.21	1.57	0.16	0.23	0.02	2.87	3.82	1.73	0.54	-4.42	-3.9	1.18	-3.06	-1.88	1	0.291	0.213	0.061	0	0.001	Peptidase C1A	0	82.85	C:GO:0005615; C:GO:0016020; F:GO:0004197; C:GO:0031410; P:GO:0051603; C:GO:0005764	C:extracellular space; C:membrane; F:cysteine-type endopeptidase activity; C:cytoplasmic vesicle; P:proteolysis involved in cellular protein catabolic process; C:lysosome	EC:3.4.22			Acting on peptide bonds (peptidases)
PPNISO0018794		Cluster 6		0	0	0	0	0.01	0	0	0	0	31.35	10.48	9.62	3.58	5.35	0.71	13.02	9.49	8.66	0	0	0	4.33	2.46	3.76	5.17	-5.17	0.03	-2.33	1.69	-0.64	1	1	1	0.001	0.011	0.721	MORN motif	1.06e-15	87	F:GO:0004197; P:GO:0043068; P:GO:0046777; F:GO:0004683; C:GO:0005840; C:GO:0005886; F:GO:0009931; P:GO:0006412; C:GO:0005634; F:GO:0005524; F:GO:0005516; P:GO:0009738; F:GO:0003735; F:GO:0005509; P:GO:0006508; C:GO:0016021; P:GO:0018105; P:GO:0035556	F:cysteine-type endopeptidase activity; P:positive regulation of programmed cell death; P:protein autophosphorylation; F:calmodulin-dependent protein kinase activity; C:ribosome; C:plasma membrane; F:calcium-dependent protein serine/threonine kinase activity; P:translation; C:nucleus; F:ATP binding; F:calmodulin binding; P:abscisic acid-activated signaling pathway; F:structural constituent of rib…	EC:3.4.22; EC:2.7.11; EC:2.7.11.17			Acting on peptide bonds (peptidases); Transferring phosphorus-containing groups; Calcium/calmodulin-dependent protein kinase
PPNISO0103773		Cluster 6		0	0	0	0	0	0	0	0	0	2.09	1.46	0.12	0.18	0.06	0.09	1.78	1.75	1.38	0	0	0	1.6	0.89	1.89	-0.01	0.04	0.03	-3.24	3.73	0.5	1	1	1	0.003	0	1	MORN motif	4.32e-15	86.75	F:GO:0004197; P:GO:0043068; P:GO:0046777; F:GO:0004683; C:GO:0005840; C:GO:0005886; F:GO:0009931; P:GO:0006412; C:GO:0005634; F:GO:0005524; F:GO:0005516; P:GO:0009738; F:GO:0003735; F:GO:0005509; P:GO:0006508; C:GO:0016021; P:GO:0018105; P:GO:0035556	F:cysteine-type endopeptidase activity; P:positive regulation of programmed cell death; P:protein autophosphorylation; F:calmodulin-dependent protein kinase activity; C:ribosome; C:plasma membrane; F:calcium-dependent protein serine/threonine kinase activity; P:translation; C:nucleus; F:ATP binding; F:calmodulin binding; P:abscisic acid-activated signaling pathway; F:structural constituent of rib…	EC:3.4.22; EC:2.7.11; EC:2.7.11.17			Acting on peptide bonds (peptidases); Transferring phosphorus-containing groups; Calcium/calmodulin-dependent protein kinase
PPNISO0041043		Cluster 3		1.67	0.32	1.75	2.67	0	2.49	1.3	1.36	1.15	0.16	0.34	1.51	7.39	10.09	1.94	7.11	2.89	4.86	0.51	0.67	0.56	1.31	3.23	2.86	0.38	-0.51	-0.11	3.19	-0.44	2.75	1	1	1	0	1	0.003	Alpha-L-arabinofuranosidase 1	0	77.6	P:GO:0046373; C:GO:0005615; F:GO:0046872; C:GO:0005739; P:GO:0015031; C:GO:0016021; F:GO:0004197; F:GO:0046556; C:GO:0031410; P:GO:0051603; C:GO:0005764	P:L-arabinose metabolic process; C:extracellular space; F:metal ion binding; C:mitochondrion; P:protein transport; C:integral component of membrane; F:cysteine-type endopeptidase activity; F:alpha-L-arabinofuranosidase activity; C:cytoplasmic vesicle; P:proteolysis involved in cellular protein catabolic process; C:lysosome	EC:3.4.22; EC:3.2.1.55			Acting on peptide bonds (peptidases); Non-reducing end alpha-L-arabinofuranosidase
PSIISO0023109	Cluster 3	Cluster 5	Cluster 2	2.27	1.54	1.69	0.28	0.09	0.05	0.11	0.2	0.04	1.66	0.17	0.33	0.08	0.04	0.04	0.09	0.05	0.13	0.82	0.11	0.1	1.27	0.77	0.82	-3.59	-0.7	-4.28	-3.4	0.51	-2.88	0.018	1	0	0.009	1	0.038	kinesin KIN-12F isoform X1	7.59e-99	71.13	F:GO:0005524; F:GO:0003777; P:GO:0000911; P:GO:0007018; F:GO:0008017	F:ATP binding; F:microtubule motor activity; P:cytokinesis by cell plate formation; P:microtubule-based movement; F:microtubule binding	EC:3.6.1.15			Nucleoside-triphosphate phosphatase
PPRISO0058402	Cluster 3			182.93	28.26	223.26	0.52	8.49	0.24	0.12	4.21	15.19	0	0	0	0	0	0	0	0	0	6.54	1.38	1.75	0.01	0	0.01	-4.53	0.01	-4.49	0.17	0.18	0.36	0.038	1	0.007	1	1	1	Peptidase A1	0	62.2	F:GO:0004190; P:GO:0006508; F:GO:0016740	F:aspartic-type endopeptidase activity; P:proteolysis; F:transferase activity	EC:3.4.23			Acting on peptide bonds (peptidases)
PPRISO0073615	Cluster 5	Cluster 8	Cluster 4	0.5	9.59	0.26	3.03	10.78	0.6	0.09	0.09	0.06	1.32	1.41	3.21	0.97	0.21	0.9	0.23	0.06	0.15	1.25	1.85	0.08	2.06	1.51	0.89	0.75	-6.92	-6.16	-1.27	-2.57	-3.84	1	0	0.002	0.312	0.016	0	Presenilin signal peptide peptidase	0	78.5	F:GO:0004190; P:GO:0006508; C:GO:0016021	F:aspartic-type endopeptidase activity; P:proteolysis; C:integral component of membrane	EC:3.4.23			Acting on peptide bonds (peptidases)
PSIISO0085686	Cluster 6			0.33	0	0.25	0.5	0.02	1.29	1.97	4.67	5.58	0	0	0	0	0	0	0	0	0	0.06	0.28	1.51	0.01	0	0.01	1.66	2.72	4.4	0.17	0.18	0.36	1	0.254	0.003	1	1	1	uncharacterized protein LOC109714771	7.07e-153	78.45	F:GO:0003676; C:GO:0005634; F:GO:0004190; P:GO:0006508; P:GO:0015074	F:nucleic acid binding; C:nucleus; F:aspartic-type endopeptidase activity; P:proteolysis; P:DNA integration	EC:3.4.23			Acting on peptide bonds (peptidases)
PPRISO0028092		Cluster 5		6.04	0.77	8.09	1.07	0.95	0.6	0.09	1.61	1.38	4.67	1.86	1.65	0.13	0.49	0.11	1.03	0.41	0.97	1.73	0.56	0.46	2.27	1.04	1.4	-2.03	-0.32	-2.31	-3.37	1.64	-1.73	0.4	1	0.266	0	0.1	0.022	Peptidase A1	0	65.55	F:GO:0004190; P:GO:0006508	F:aspartic-type endopeptidase activity; P:proteolysis	EC:3.4.23			Acting on peptide bonds (peptidases)
PPNISO0031160		Cluster 7		0	0	0	0	0.04	0	0	0	0.05	13.87	4.12	5.4	7.87	10.7	9.43	3.99	1.71	0.39	0	0.01	0.02	3.35	3.81	1.93	7.25	-0.63	6.64	0.54	-2.4	-1.86	1	1	1	0.809	0.003	0.079	DNA RNA-binding Alba-like	1.28e-62	89.8	F:GO:0003676; F:GO:0004190; F:GO:0003735; C:GO:0016020; P:GO:0006508; C:GO:0005840; P:GO:0048193; P:GO:0006412	F:nucleic acid binding; F:aspartic-type endopeptidase activity; F:structural constituent of ribosome; C:membrane; P:proteolysis; C:ribosome; P:Golgi vesicle transport; P:translation	EC:3.4.23			Acting on peptide bonds (peptidases)
PPNISO0094233		Cluster 6		0	0	0	0	0	0	0	0	0	0.68	0.33	0.37	0.13	0.23	0.12	0.62	0.93	0.66	0	0	0	1.18	0.97	1.38	-0.01	0.04	0.03	-1.35	2.1	0.75	1	1	1	0.052	0.001	0.74	aspartyl protease AED3-like	1.17e-29	79.65	F:GO:0004190; P:GO:0006508; P:GO:0051260; F:GO:0016740	F:aspartic-type endopeptidase activity; P:proteolysis; P:protein homooligomerization; F:transferase activity	EC:3.4.23			Acting on peptide bonds (peptidases)
PSIISO0085702	Cluster 1			5.67	3.25	1.86	1	3.07	0.72	0.59	0.36	0.34	0	0	0	0	0	0	0	0	0	1.55	1.06	0.26	0.01	0	0.01	-0.6	-2.81	-3.4	0.17	0.18	0.36	1	0.194	0.002	1	1	1	probable methyltransferase PMT11	1.21e-10	70.4	F:GO:0008270; P:GO:0043171; C:GO:0005739; P:GO:0016485; F:GO:0004222; P:GO:0051603; C:GO:0009536	F:zinc ion binding; P:peptide catabolic process; C:mitochondrion; P:protein processing; F:metalloendopeptidase activity; P:proteolysis involved in cellular protein catabolic process; C:plastid	EC:3.4.24			Acting on peptide bonds (peptidases)
PPRISO0012310		Cluster 4		7.82	4.27	6.52	8.6	4.16	6.73	8.72	8.92	7.69	0.12	0.09	0.06	0.13	0.22	0.12	0.54	0.77	0.84	2.34	2.53	2.55	0.84	0.97	1.36	0.2	-0.03	0.18	1.01	2.03	3.04	1	1	1	0.734	0.007	0	Peptidase M48	0	73.43	P:GO:0006508; C:GO:0016021; F:GO:0004222	P:proteolysis; C:integral component of membrane; F:metalloendopeptidase activity	EC:3.4.24			Acting on peptide bonds (peptidases)
PPNISO0088360		Cluster 2		0	0	0	0	0	0	0	0	0	0.35	0.11	0.15	0.13	0.12	0.02	0.63	0.94	1.12	0	0	0	0.96	0.82	1.48	-0.01	0.04	0.03	-1.13	3.34	2.22	1	1	1	0.462	0	0.001	mitochondrial metalloendopeptidase OMA1	1.54e-38	84.23	P:GO:0006508; C:GO:0016021; F:GO:0004222	P:proteolysis; C:integral component of membrane; F:metalloendopeptidase activity	EC:3.4.24			Acting on peptide bonds (peptidases)
PPNISO0063125		Cluster 8		0	0.03	0.06	0.03	0.08	0	0	0	0	3.95	0.85	1.68	0.8	0.61	0.15	0.42	0.27	0.08	0.02	0.04	0	2.02	1.3	1	0.95	-9.64	-8.65	-1.91	-1.04	-2.94	1	0.822	0.8	0.015	0.566	0	Peptidase M41	7.02e-68	93	F:GO:0005524; C:GO:0005739; P:GO:0006508; C:GO:0009941; C:GO:0016021; F:GO:0004176; F:GO:0004222	F:ATP binding; C:mitochondrion; P:proteolysis; C:chloroplast envelope; C:integral component of membrane; F:ATP-dependent peptidase activity; F:metalloendopeptidase activity	EC:3.4.24; EC:3.6.1.3; EC:3.6.1.15			Acting on peptide bonds (peptidases); Adenosinetriphosphatase; Nucleoside-triphosphate phosphatase
PPNISO0096366		Cluster 6		0	0	0	0	0	0	0	0	0.02	0.81	1.24	0.91	0.12	0.09	0	0.76	2.12	0.31	0	0	0.01	1.58	0.57	1.53	-0.01	6.71	6.69	-3.87	4	0.15	1	1	1	0	0	1	ATP-dependent zinc metalloprotease chloroplastic	0	81.65	P:GO:0051301; F:GO:0005524; F:GO:0008270; P:GO:0006508; C:GO:0016021; F:GO:0004222; F:GO:0008568	P:cell division; F:ATP binding; F:zinc ion binding; P:proteolysis; C:integral component of membrane; F:metalloendopeptidase activity; F:microtubule-severing ATPase activity	EC:3.4.24; EC:3.6.1.3; EC:3.6.1.15; EC:3.6.4.3			Acting on peptide bonds (peptidases); Adenosinetriphosphatase; Nucleoside-triphosphate phosphatase; Microtubule-severing ATPase
PPNISO0032366		Cluster 1		0	0	0	0	0.02	0	0	0	0	21.04	5.02	23.21	62.2	61.97	79.4	7.63	5.14	15.37	0	0	0	4.24	6.4	3.54	6.83	-6.83	0.03	2.32	-3.15	-0.83	1	1	1	0	0	0.675	Proteasome subunit beta type	4.55e-158	86.55	C:GO:0005634; C:GO:0005737; C:GO:0005839; C:GO:0016021; F:GO:0004298; P:GO:0051603	C:nucleus; C:cytoplasm; C:proteasome core complex; C:integral component of membrane; F:threonine-type endopeptidase activity; P:proteolysis involved in cellular protein catabolic process	EC:3.4.25			Acting on peptide bonds (peptidases)
PPNISO0098661		Cluster 1		0	0	0	0	0	0	0	0	0	0.15	0.89	0.61	1.96	1.63	4.02	0.69	0.46	0.64	0	0	0	1.27	2.42	1.27	-0.01	0.04	0.03	2.41	-2.44	-0.03	1	1	1	0.01	0	1	probable pyridoxal 5 -phosphate synthase subunit PDX2	1.21e-12	77.36	F:GO:0004359; P:GO:0042823; F:GO:0046982; P:GO:0042819; C:GO:0005829	F:glutaminase activity; P:pyridoxal phosphate biosynthetic process; F:protein heterodimerization activity; P:vitamin B6 biosynthetic process; C:cytosol	EC:3.5.1.2			Glutaminase
PSIISO0026144	Cluster 4			0.17	0.01	0	3.05	1.11	0.88	0	0	0	0	0	0	0	0	0	0	0.03	0	0.03	0.9	0	0.01	0	0.24	5.03	-14.31	-9.25	0.17	6.95	7.13	0.002	0	0.697	1	1	1	Peptidase M20	0	70.75	F:GO:0047980; P:GO:0008152	F:hippurate hydrolase activity; P:metabolic process	EC:3.5.1.32			Hippurate hydrolase
PPRISO0010269		Cluster 1		35.73	47.62	47.33	54.68	15.47	89.73	40.65	49.87	44.85	0.34	0.23	0.42	1.76	2.12	1.79	0.47	0.93	0.92	5.22	5.27	5.08	1.08	2.2	1.4	0.14	-0.45	-0.3	2.69	-1.48	1.21	1	1	1	0	0.031	0.392	Carbon-nitrogen hydrolase	0	62.95	P:GO:0006596; F:GO:0050126	P:polyamine biosynthetic process; F:N-carbamoylputrescine amidase activity	EC:3.5.1.53			N-carbamoylputrescine amidase
PSIISO0022211		Cluster 1		21.44	9.12	24.72	38.66	24.39	30.73	77.05	34.38	31.38	0.04	0.15	0.11	0.62	1.38	0.7	0	0.15	0.09	3.9	4.76	5.04	0.84	1.63	0.59	1.01	0.1	1.12	3.14	-3.59	-0.45	0.821	1	0.472	0	0	1	Carbon-nitrogen hydrolase	0	56.25	P:GO:0006596; F:GO:0050126	P:polyamine biosynthetic process; F:N-carbamoylputrescine amidase activity	EC:3.5.1.53			N-carbamoylputrescine amidase
PPNISO0101386		Cluster 2		0	0	0	0	0	0	0	0	0	1.18	0.54	1.74	0.96	0.66	0.28	1.78	1.75	8.91	0	0	0	1.63	1.42	2.49	-0.01	0.04	0.03	-0.79	2.56	1.78	1	1	1	0.612	0.001	0.06	kynurenine formamidase	1.08e-14	93.69	F:GO:0004061; P:GO:0019441	F:arylformamidase activity; P:tryptophan catabolic process to kynurenine	EC:3.5.1.9			Arylformamidase
PORISO0019392		Cluster 1		0.18	0.09	0.16	0.06	0.18	0.05	0	0.11	0	0.44	0.65	1.47	7.31	10.04	3.83	2.06	1.15	6.48	0.07	0.11	0.04	1.48	3.44	2.3	0.04	-2.33	-2.26	3.05	-1.29	1.77	1	1	0.75	0	0.141	0.146	kynurenine formamidase	4.53e-103	87.87	F:GO:0004061; P:GO:0019441	F:arylformamidase activity; P:tryptophan catabolic process to kynurenine	EC:3.5.1.9			Arylformamidase
PPNISO0079816		Cluster 8		0	0	0	0	0	0	0	0	0	2.02	0.57	1.22	0.55	0.66	0.08	0.24	0.08	0.23	0	0	0	1.67	1.19	0.92	-0.01	0.04	0.03	-1.49	-1.26	-2.74	1	1	1	0.101	0.332	0	paired amphipathic helix Sin3-like 4 isoform X3	9.3e-22	73.55	P:GO:0000122; F:GO:0004407; C:GO:0000118; F:GO:0001106; P:GO:0016575; C:GO:0000785	P:negative regulation of transcription from RNA polymerase II promoter; F:histone deacetylase activity; C:histone deacetylase complex; F:RNA polymerase II transcription corepressor activity; P:histone deacetylation; C:chromatin	EC:3.5.1.98			Histone deacetylase
PORISO0051822		Cluster 3		0	0	0	0	0	0	0.02	0.02	0.01	1.46	0.43	0.49	2.37	3.09	3.27	2.8	3.23	4.72	0	0	0.03	1.37	2.59	2.56	-0.01	7.9	7.87	2.21	0.05	2.26	1	1	1	0	1	0	Reverse transcriptase	1.03e-169	78.05	P:GO:0006212; C:GO:0005783; C:GO:0005794; F:GO:0004157	P:uracil catabolic process; C:endoplasmic reticulum; C:Golgi apparatus; F:dihydropyrimidinase activity	EC:3.5.2.2			Dihydropyrimidinase
PPNISO0026327		Cluster 7		0	0	0	0	0	0	0	0	0	50.59	9.54	31.17	43.95	31.93	17.37	8.01	1.57	0.74	0	0	0	5.05	5.28	2.25	-0.01	0.04	0.03	0.21	-3.3	-3.08	1	1	1	1	0	0.001	Deoxycytidylate deaminase	3.09e-36	91.5	F:GO:0008270; C:GO:0016021; P:GO:0006220; F:GO:0004132	F:zinc ion binding; C:integral component of membrane; P:pyrimidine nucleotide metabolic process; F:dCMP deaminase activity	EC:3.5.4.12			dCMP deaminase
PSIISO0048044	Cluster 1			12.05	1.32	2.68	0	3.63	0	0.08	0.04	0	0.66	0.69	0.96	0.59	0.68	0.34	1.05	0.46	1.22	1.67	0.86	0.04	1.43	1.35	1.47	-1.08	-6.27	-7.34	-0.45	0.61	0.16	1	0.229	0	1	0.814	1	GTP cyclohydrolase I	0	76.6	C:GO:0005737; F:GO:0003934; P:GO:0046654	C:cytoplasm; F:GTP cyclohydrolase I activity; P:tetrahydrofolate biosynthetic process	EC:3.5.4.16			GTP cyclohydrolase I
PSIISO0094948	Cluster 6			3.02	1.13	2.6	2.48	2.89	5.29	14	12.21	11.73	0	0	0	0	0	0	0.04	0	0	0.94	1.72	3.15	0.01	0	0.25	0.91	1.36	2.28	0.17	7.94	8.12	0.997	0.649	0.01	1	1	1	GTP cyclohydrolase I	0	76.2	C:GO:0005737; F:GO:0003934; P:GO:0046654	C:cytoplasm; F:GTP cyclohydrolase I activity; P:tetrahydrofolate biosynthetic process	EC:3.5.4.16			GTP cyclohydrolase I
PPNISO0109339		Cluster 6		0.07	0.02	0.02	0.07	0.02	0.08	0.06	0.07	0.06	5.87	4.79	4.17	0.75	0.96	0.06	5.18	3.41	5.38	0.02	0.05	0.07	2.96	1.29	2.84	0.4	-0.07	0.35	-3.09	2.98	-0.1	1	1	1	0	0	1	tRNA-specific adenosine deaminase 2 isoform X1	0	58.95	C:GO:0009507; F:GO:0008270; F:GO:0008251; P:GO:0002100; C:GO:0005886	C:chloroplast; F:zinc ion binding; F:tRNA-specific adenosine deaminase activity; P:tRNA wobble adenosine to inosine editing; C:plasma membrane	EC:3.5.4.4			Adenosine deaminase
PPNISO0075021		Cluster 4		0	0.01	0	0	0	0	0	0	0	0	0	0	0	2.86	0.69	9.63	14.31	6.77	0.01	0	0	0.01	1.36	3.71	-6.66	0.04	-6.62	14.46	3.1	17.56	1	1	1	0	0.015	0	pyrophosphate-energized vacuolar membrane proton pump	0	90.8	F:GO:0004427; P:GO:0015992; P:GO:0055085; P:GO:0006571; C:GO:0016021; P:GO:0055114; F:GO:0008977; F:GO:0004665; F:GO:0009678	F:inorganic diphosphatase activity; P:proton transport; P:transmembrane transport; P:tyrosine biosynthetic process; C:integral component of membrane; P:oxidation-reduction process; F:prephenate dehydrogenase (NAD+) activity; F:prephenate dehydrogenase (NADP+) activity; F:hydrogen-translocating pyrophosphatase activity	EC:3.6.1.1; EC:1.3.1.12; EC:1.3.1.13			Inorganic diphosphatase; Prephenate dehydrogenase; Prephenate dehydrogenase (NADP(+))
PPRISO0070583	Cluster 5			41.67	1.27	28.81	42.35	0.57	22.1	0.12	0	0.04	0	0	0	0	0	0	0	0	0	3.45	3.16	0.04	0.01	0	0.01	-0.14	-8.84	-8.98	0.17	0.18	0.36	1	0	0	1	1	1	pyrophosphate-energized vacuolar membrane proton pump	0	94.6	F:GO:0004427; P:GO:0015992; P:GO:0055085; F:GO:0032440; P:GO:0006571; C:GO:0016021; P:GO:0055114; F:GO:0008977; F:GO:0004665; F:GO:0009678	F:inorganic diphosphatase activity; P:proton transport; P:transmembrane transport; F:2-alkenal reductase [NAD(P)] activity; P:tyrosine biosynthetic process; C:integral component of membrane; P:oxidation-reduction process; F:prephenate dehydrogenase (NAD+) activity; F:prephenate dehydrogenase (NADP+) activity; F:hydrogen-translocating pyrophosphatase activity	EC:3.6.1.1; EC:1.3.1.74; EC:1.3.1.12; EC:1.3.1.13			Inorganic diphosphatase; 2-alkenal reductase (NAD(P)(+)); Prephenate dehydrogenase; Prephenate dehydrogenase (NADP(+))
PPRISO0077632	Cluster 5			32.64	0.19	16.62	40.42	2.99	17.87	0.18	1.55	2.02	0	0	0	0	0	0	0.02	0	0	2.84	3.62	0.54	0.01	0	0.23	0.39	-4.14	-3.72	0.17	6.82	7	1	0.007	0.057	1	1	1	pyrophosphate-energized vacuolar membrane proton pump	0	82.55	P:GO:0015992; P:GO:0009651; F:GO:0032440; P:GO:0006571; C:GO:0009941; C:GO:0005794; F:GO:0008977; F:GO:0004665; F:GO:0009678; P:GO:0009414; P:GO:0009926; C:GO:0009705; F:GO:0004427; P:GO:0048366; C:GO:0005739; C:GO:0016021; P:GO:0010248; P:GO:0055114	P:proton transport; P:response to salt stress; F:2-alkenal reductase [NAD(P)] activity; P:tyrosine biosynthetic process; C:chloroplast envelope; C:Golgi apparatus; F:prephenate dehydrogenase (NAD+) activity; F:prephenate dehydrogenase (NADP+) activity; F:hydrogen-translocating pyrophosphatase activity; P:response to water deprivation; P:auxin polar transport; C:plant-type vacuole membrane; F:inor…	EC:3.6.1.1; EC:1.3.1.74; EC:1.3.1.12; EC:1.3.1.13			Inorganic diphosphatase; 2-alkenal reductase (NAD(P)(+)); Prephenate dehydrogenase; Prephenate dehydrogenase (NADP(+))
PPRISO0063291	Cluster 7			8.28	0	6.74	0	0	0	1.49	19.02	16.22	0	0	0	0	0	0	0	0	0	1.61	0	2.66	0.01	0	0.01	-16.16	17.44	1.29	0.17	0.18	0.36	0	0	0.975	1	1	1	pyrophosphate-energized vacuolar membrane proton pump	0	94.7	F:GO:0004427; P:GO:0015992; P:GO:0055085; F:GO:0032440; P:GO:0006571; C:GO:0016021; P:GO:0055114; F:GO:0008977; F:GO:0004665; F:GO:0009678	F:inorganic diphosphatase activity; P:proton transport; P:transmembrane transport; F:2-alkenal reductase [NAD(P)] activity; P:tyrosine biosynthetic process; C:integral component of membrane; P:oxidation-reduction process; F:prephenate dehydrogenase (NAD+) activity; F:prephenate dehydrogenase (NADP+) activity; F:hydrogen-translocating pyrophosphatase activity	EC:3.6.1.1; EC:1.3.1.74; EC:1.3.1.12; EC:1.3.1.13			Inorganic diphosphatase; 2-alkenal reductase (NAD(P)(+)); Prephenate dehydrogenase; Prephenate dehydrogenase (NADP(+))
PPNISO0072314		Cluster 5		0	0	0	0	0	0	0	0	0	6.57	5.22	6.15	1.72	2.02	0.56	3.91	0.99	1.46	0	0	0	3.18	1.89	2.01	-0.01	0.04	0.03	-2.02	0.49	-1.53	1	1	1	0	1	0.028	pyrophosphate-energized vacuolar membrane proton pump	2.43e-19	85.15	P:GO:0015992; P:GO:0009651; F:GO:0032440; P:GO:0006571; C:GO:0009941; C:GO:0005794; F:GO:0008977; F:GO:0004665; F:GO:0009678; P:GO:0009414; P:GO:0009926; C:GO:0009705; F:GO:0004427; P:GO:0048366; C:GO:0005739; C:GO:0016021; P:GO:0010248; P:GO:0055114	P:proton transport; P:response to salt stress; F:2-alkenal reductase [NAD(P)] activity; P:tyrosine biosynthetic process; C:chloroplast envelope; C:Golgi apparatus; F:prephenate dehydrogenase (NAD+) activity; F:prephenate dehydrogenase (NADP+) activity; F:hydrogen-translocating pyrophosphatase activity; P:response to water deprivation; P:auxin polar transport; C:plant-type vacuole membrane; F:inor…	EC:3.6.1.1; EC:1.3.1.74; EC:1.3.1.12; EC:1.3.1.13			Inorganic diphosphatase; 2-alkenal reductase (NAD(P)(+)); Prephenate dehydrogenase; Prephenate dehydrogenase (NADP(+))
PPNISO0081001		Cluster 5		0	0	0	0	0	0	0	0	0	0.67	1.07	0.62	0	0	0	0	0.96	0	0	0	0	1.45	0	0.54	-0.01	0.04	0.03	-13.78	12.55	-1.21	1	1	1	0	0.066	1	pyrophosphate-energized vacuolar membrane proton pump	0	91.4	F:GO:0004427; P:GO:0015992; P:GO:0055085; F:GO:0032440; P:GO:0006571; C:GO:0016021; P:GO:0055114; F:GO:0008977; F:GO:0004665; F:GO:0009678	F:inorganic diphosphatase activity; P:proton transport; P:transmembrane transport; F:2-alkenal reductase [NAD(P)] activity; P:tyrosine biosynthetic process; C:integral component of membrane; P:oxidation-reduction process; F:prephenate dehydrogenase (NAD+) activity; F:prephenate dehydrogenase (NADP+) activity; F:hydrogen-translocating pyrophosphatase activity	EC:3.6.1.1; EC:1.3.1.74; EC:1.3.1.12; EC:1.3.1.13			Inorganic diphosphatase; 2-alkenal reductase (NAD(P)(+)); Prephenate dehydrogenase; Prephenate dehydrogenase (NADP(+))
PSIISO0071418	Cluster 3	Cluster 5	Cluster 2	15.03	3.61	18.13	0.17	2.33	0.33	0.92	0.24	0.52	2.05	0.22	0.41	0.05	0.02	0.02	0.06	0.02	0.2	3.13	0.77	0.31	1.36	0.69	0.8	-2.79	-1.86	-4.64	-4.55	1.35	-3.19	0.237	0.902	0	0	0.81	0.011	DNA helicase	0	68.75	C:GO:0005634; F:GO:0003688; F:GO:0005524; P:GO:0006270; F:GO:0003678; P:GO:0032508; F:GO:0003682; C:GO:0042555	C:nucleus; F:DNA replication origin binding; F:ATP binding; P:DNA replication initiation; F:DNA helicase activity; P:DNA duplex unwinding; F:chromatin binding; C:MCM complex	EC:3.6.1.15			Nucleoside-triphosphate phosphatase
PPRISO0011503	Cluster 3			20.79	20.86	119.32	2.73	17.18	1.03	3.82	9.15	9.06	0	0	0	0	0	0	0	0	0	5.07	2.05	2.27	0.01	0	0.01	-2.04	-0.99	-3	0.17	0.18	0.36	0.641	1	0.007	1	1	1	Elongation factor 1-alpha	1.71e-109	93.95	F:GO:0005525; F:GO:0003746; C:GO:0005737; F:GO:0003924; P:GO:0006414	F:GTP binding; F:translation elongation factor activity; C:cytoplasm; F:GTPase activity; P:translational elongation	EC:3.6.1.15			Nucleoside-triphosphate phosphatase
PPRISO0012255	Cluster 3			437.62	58.28	428.23	51.69	24.22	61.95	40.82	56.12	49.09	0	0	0	0	0	0	0	0	0	7.59	5.25	5.18	0.01	0	0.01	-2.53	-0.25	-2.77	0.17	0.18	0.36	0.038	1	0.003	1	1	1	Tubulin alpha chain	0	91.5	F:GO:0005525; C:GO:0005737; F:GO:0003924; F:GO:0005200; C:GO:0005874; P:GO:0007017	F:GTP binding; C:cytoplasm; F:GTPase activity; F:structural constituent of cytoskeleton; C:microtubule; P:microtubule-based process	EC:3.6.1.15			Nucleoside-triphosphate phosphatase
PPRISO0020089	Cluster 1			11.62	3.05	15.76	1.43	2.24	1.58	0.8	0.6	0.54	0	0	0	0	0	0	0	0	0	2.85	1.06	0.34	0.01	0	0.01	-2.03	-2.12	-4.13	0.17	0.18	0.36	0.248	0.36	0	1	1	1	DNA helicase	0	68.9	F:GO:0003677; F:GO:0005524; P:GO:0006270; F:GO:0003678; C:GO:0005737; P:GO:0032508; C:GO:0000347; C:GO:0042555	F:DNA binding; F:ATP binding; P:DNA replication initiation; F:DNA helicase activity; C:cytoplasm; P:DNA duplex unwinding; C:THO complex; C:MCM complex	EC:3.6.1.15	map01130	K00850	Nucleoside-triphosphate phosphatase
PPRISO0027128	Cluster 3			48.07	40.86	31.52	0.08	0.32	0	0.45	0	0.16	0	0	0	0	0	0	0	0	0	5.1	0.15	0.12	0.01	0	0.01	-7.54	-0.51	-8.04	0.17	0.18	0.36	0	1	0	1	1	1	Tubulin alpha chain	0	93.15	F:GO:0005525; C:GO:0005737; F:GO:0003924; F:GO:0005200; C:GO:0005874; P:GO:0007017	F:GTP binding; C:cytoplasm; F:GTPase activity; F:structural constituent of cytoskeleton; C:microtubule; P:microtubule-based process	EC:3.6.1.15			Nucleoside-triphosphate phosphatase
PPRISO0027970	Cluster 3			1.05	2.18	1.05	0	0	0	1.4	0.14	0.3	0	0	0	0	0	0	0	0	0	0.77	0	0.31	0.01	0	0.01	-13.65	11.9	-1.78	0.17	0.18	0.36	0	0.047	0.507	1	1	1	ROOT HAIR DEFECTIVE 3 homolog	3.5e-41	68.9	C:GO:0005789; F:GO:0005525; F:GO:0003924; C:GO:0016021	C:endoplasmic reticulum membrane; F:GTP binding; F:GTPase activity; C:integral component of membrane	EC:3.6.1.15			Nucleoside-triphosphate phosphatase
PPRISO0028042	Cluster 1			539.74	270.43	339.82	242.07	186.41	329.23	75.78	13.34	12.12	0	0	0	0.17	0	0	0	0	0	8.22	7.65	4.09	0.01	0.32	0.01	-0.44	-3.43	-3.87	9.08	-8.74	0.36	1	0.007	0	0.509	0.553	1	Elongation factor 1-alpha	0	89.05	F:GO:0005525; F:GO:0003746; C:GO:0005737; F:GO:0003924; P:GO:0006414	F:GTP binding; F:translation elongation factor activity; C:cytoplasm; F:GTPase activity; P:translational elongation	EC:3.6.1.15			Nucleoside-triphosphate phosphatase
PPRISO0041547	Cluster 1			1088.42	0.74	497.86	0	210.19	0	18.16	0.38	0.48	0.04	0	0	0	0.04	0	0	0	0	6.29	2.54	1.38	0.25	0.24	0.01	-1.78	-4.82	-6.59	0.32	-6.92	-6.6	1	0.65	0.009	1	1	1	Elongation factor 1-alpha	0	91.45	F:GO:0005525; F:GO:0003746; C:GO:0005737; F:GO:0003924; P:GO:0006414	F:GTP binding; F:translation elongation factor activity; C:cytoplasm; F:GTPase activity; P:translational elongation	EC:3.6.1.15			Nucleoside-triphosphate phosphatase
PPRISO0056152	Cluster 1			19.05	4.34	21.1	0.31	3.2	0.27	0.05	0.28	0.5	0	0	0.03	0	0	0	0	0	0	3.41	0.93	0.19	0.24	0	0.01	-2.62	-3.23	-5.82	-6.82	0.18	-6.64	0.334	0.406	0	1	1	1	DNA helicase	3.31e-131	73.85	F:GO:0000166; P:GO:0009790; P:GO:0048364; C:GO:0005634; P:GO:0006260; F:GO:0004386; C:GO:0043234; P:GO:0050789	F:nucleotide binding; P:embryo development; P:root development; C:nucleus; P:DNA replication; F:helicase activity; C:protein complex; P:regulation of biological process	EC:3.6.1.15			Nucleoside-triphosphate phosphatase
PPRISO0058242	Cluster 1			168.1	161.42	594.36	116.62	93.76	86.9	56.95	25.45	17.13	0	0	0	0.05	0	0	0	0	0.07	7.74	6.35	4.42	0.01	0.24	0.27	-1.31	-2.17	-3.47	7.67	0.14	7.83	0.647	0.139	0	1	1	1	Elongation factor 1-alpha	0	91.75	F:GO:0005525; F:GO:0003746; C:GO:0005737; F:GO:0003924; P:GO:0006414	F:GTP binding; F:translation elongation factor activity; C:cytoplasm; F:GTPase activity; P:translational elongation	EC:3.6.1.15			Nucleoside-triphosphate phosphatase
PPRISO0073782	Cluster 1			1.33	2.17	0.85	0.31	0.39	0.49	0.26	0.03	0	0	0	0	0	0	0	0	0	0	0.77	0.3	0.06	0.01	0	0.01	-1.8	-2.67	-4.48	0.17	0.18	0.36	0.527	0.524	0.01	1	1	1	Clustered mitochondria homolog	8.11e-134	87.05	C:GO:0005634; F:GO:0005524; F:GO:0003723; C:GO:0005737; P:GO:0048312; F:GO:0004386	C:nucleus; F:ATP binding; F:RNA binding; C:cytoplasm; P:intracellular distribution of mitochondria; F:helicase activity	EC:3.6.1.15			Nucleoside-triphosphate phosphatase
PPRISO0075205	Cluster 7			0.81	15.51	5.52	0	0.17	0.01	0.07	23.6	23.1	0	0	0	0	0	0	0	0	0	2.14	0.08	2.77	0.01	0	0.01	-6.34	6.9	0.58	0.17	0.18	0.36	0.003	0.014	1	1	1	1	Elongation factor 1-alpha	5.55e-46	95.4	F:GO:0005525; F:GO:0003746; C:GO:0005737; F:GO:0003924; P:GO:0006414	F:GTP binding; F:translation elongation factor activity; C:cytoplasm; F:GTPase activity; P:translational elongation	EC:3.6.1.15			Nucleoside-triphosphate phosphatase
PPRISO0078263	Cluster 1			56.4	86.51	80.77	0.62	159.91	0	0	3.31	0.6	0	0	0	0	0	0	0	0	0	5.98	2.56	0.56	0.01	0	0.01	0.35	-6.56	-6.17	0.17	0.18	0.36	1	0.247	0	1	1	1	Elongation factor 1-alpha	4.56e-139	93.75	F:GO:0005525; F:GO:0003746; C:GO:0005737; F:GO:0003924; P:GO:0006414	F:GTP binding; F:translation elongation factor activity; C:cytoplasm; F:GTPase activity; P:translational elongation	EC:3.6.1.15			Nucleoside-triphosphate phosphatase
PPRISO0088286	Cluster 3			6.03	3.65	6.83	0.84	0.34	0.36	0	5.48	5.45	0	0	0	0	0.01	0	0	0	0	2.17	0.35	1.34	0.01	0.2	0.01	-3.26	2.46	-0.76	6.51	-6.16	0.36	0.002	0.713	1	1	1	1	Elongation factor 1-alpha	1.94e-100	98.05	F:GO:0005525; F:GO:0003746; C:GO:0005737; F:GO:0003924; P:GO:0006414	F:GTP binding; F:translation elongation factor activity; C:cytoplasm; F:GTPase activity; P:translational elongation	EC:3.6.1.15			Nucleoside-triphosphate phosphatase
PPRISO0099374	Cluster 3			23.76	112.84	17.45	0.44	1.73	0	0	0.6	0.7	0.01	0	0	0	0	0	0	0	0.01	4.89	0.62	0.25	0.21	0	0.22	-5.72	-1.71	-7.41	-6.48	6.68	0.23	0.019	1	0	1	1	1	DEAD-box ATP-dependent RNA helicase 35	0	67.65	F:GO:0003676; F:GO:0005524; F:GO:0008270; F:GO:0004386	F:nucleic acid binding; F:ATP binding; F:zinc ion binding; F:helicase activity	EC:3.6.1.15			Nucleoside-triphosphate phosphatase
PPRISO0102838	Cluster 1			12.75	1.56	28.49	1.89	2.79	2.5	1.48	1.6	1.23	0	0	0	0	0	0	0	0	0	2.93	1.31	0.61	0.01	0	0.01	-2.05	-1.37	-3.4	0.17	0.18	0.36	0.331	0.803	0.002	1	1	1	Tubulin alpha chain	0	82.75	F:GO:0005525; C:GO:0005737; F:GO:0003924; F:GO:0005200; C:GO:0005874; P:GO:0007017	F:GTP binding; C:cytoplasm; F:GTPase activity; F:structural constituent of cytoskeleton; C:microtubule; P:microtubule-based process	EC:3.6.1.15			Nucleoside-triphosphate phosphatase
PSIISO0000310	Cluster 1			91.8	60.56	41.51	0	52.13	0	2.29	0	0	0	0	0	0	0	0	0	0	0	5.74	1.98	0.26	0.01	0	0.01	-1	-5.88	-6.89	0.17	0.18	0.36	1	0.522	0	1	1	1	Elongation factor 1-alpha	3.4e-16	70.25	F:GO:0000166; F:GO:0003746; F:GO:0003924; C:GO:0005622	F:nucleotide binding; F:translation elongation factor activity; F:GTPase activity; C:intracellular	EC:3.6.1.15			Nucleoside-triphosphate phosphatase
PSIISO0079400	Cluster 3	Cluster 8	Cluster 2	13.92	3.34	17.42	1.88	1.77	2.31	2.19	2.35	1.93	9.67	1.06	3.43	0.86	0.74	0.36	0.56	0.73	1.26	3.03	1.08	0.84	2.62	1.44	1.44	-2.19	-0.4	-2.56	-2.6	0.25	-2.34	0.086	1	0.006	0	1	0.002	DNA helicase	0	62.6	F:GO:0003677; F:GO:0005524; P:GO:0006270; F:GO:0003678; P:GO:0010082; P:GO:0009793; P:GO:0032508; C:GO:0005829; C:GO:0000347; C:GO:0042555; P:GO:0042127	F:DNA binding; F:ATP binding; P:DNA replication initiation; F:DNA helicase activity; P:regulation of root meristem growth; P:embryo development ending in seed dormancy; P:DNA duplex unwinding; C:cytosol; C:THO complex; C:MCM complex; P:regulation of cell proliferation	EC:3.6.1.15			Nucleoside-triphosphate phosphatase
PSIISO0032037	Cluster 1			1.32	14.6	6.3	0.81	2.67	0.39	0.18	0	0	0	0	0	0	0	0	0	0	0	2.24	0.94	0.03	0.01	0	0.01	-2.13	-5.53	-7.67	0.17	0.18	0.36	0.606	0.041	0	1	1	1	Elongation factor 1-alpha	3.02e-169	74.65	F:GO:0005525; F:GO:0003746; C:GO:0005737; F:GO:0003924; P:GO:0006414	F:GTP binding; F:translation elongation factor activity; C:cytoplasm; F:GTPase activity; P:translational elongation	EC:3.6.1.15			Nucleoside-triphosphate phosphatase
PSIISO0036813	Cluster 5			1.25	2.59	1.6	0.68	3.37	0.1	0.24	0	0.04	0	0	0	0	0	0	0	0	0	0.91	0.97	0.06	0.01	0	0.01	0.23	-5.05	-4.83	0.17	0.18	0.36	1	0.078	0.002	1	1	1	eukaryotic peptide chain release factor GTP-binding subunit ERF3A isoform X1	3.68e-07	78.65	F:GO:0005525; F:GO:0003747; F:GO:0003924; C:GO:0005829; P:GO:0002184; C:GO:0018444; P:GO:0000288	F:GTP binding; F:translation release factor activity; F:GTPase activity; C:cytosol; P:cytoplasmic translational termination; C:translation release factor complex; P:nuclear-transcribed mRNA catabolic process, deadenylation-dependent decay	EC:3.6.1.15			Nucleoside-triphosphate phosphatase
PSIISO0041147	Cluster 1			16.36	2.69	11.1	0.69	2.99	0.54	2.09	0.19	0.23	0	0.02	0	0	0	0	0	0	0.02	2.79	0.99	0.37	0.23	0	0.23	-2.03	-1.82	-3.84	-6.97	6.69	-0.25	0.469	0.903	0.004	1	1	1	dynamin-related 5A	0	57	F:GO:0005525; F:GO:0017111	F:GTP binding; F:nucleoside-triphosphatase activity	EC:3.6.1.15			Nucleoside-triphosphate phosphatase
PSIISO0044093	Cluster 1			30.13	38.04	54.16	50.34	8.54	28.73	1.82	2.15	3.18	0	0	0	0	0	0	0	0	0	5.11	4.41	0.96	0.01	0	0.01	-0.57	-3.83	-4.38	0.17	0.18	0.36	1	0	0	1	1	1	hsp70-Hsp90 organizing 3	0	80.9	F:GO:0005525; F:GO:0003924	F:GTP binding; F:GTPase activity	EC:3.6.1.15	map00940	K00430	Nucleoside-triphosphate phosphatase
PSIISO0048373	Cluster 5			1.04	0.53	0.8	1.3	0.09	0.81	0	0.13	0.04	0	0	0	0	0	0	0	0.02	0	0.39	0.36	0.07	0.01	0	0.23	-0.22	-3.83	-4.02	0.17	6.96	7.14	1	0.122	0.003	1	1	1	D -box ATP-dependent RNA helicase D 10	2.88e-150	75.9	F:GO:0005524; F:GO:0003723; F:GO:0003724; P:GO:0010093; C:GO:0016021; C:GO:0005829; C:GO:0005654; P:GO:0006401	F:ATP binding; F:RNA binding; F:RNA helicase activity; P:specification of floral organ identity; C:integral component of membrane; C:cytosol; C:nucleoplasm; P:RNA catabolic process	EC:3.6.1.15			Nucleoside-triphosphate phosphatase
PPNISO0077114	Cluster 3	Cluster 8	Cluster 2	2.47	0.41	2.16	0	0.17	0.03	0.02	0	0.04	10.12	1.22	4.35	0.22	0.3	0.19	0.29	0.05	0.64	0.67	0.08	0.02	2.76	1.08	1.02	-3.73	-2.63	-6.34	-4.19	0.23	-3.95	0.111	1	0	0	1	0	DNA helicase	0	60.6	F:GO:0003677; F:GO:0005524; P:GO:0006270; F:GO:0003678; P:GO:0032508; C:GO:0000347; C:GO:0042555	F:DNA binding; F:ATP binding; P:DNA replication initiation; F:DNA helicase activity; P:DNA duplex unwinding; C:THO complex; C:MCM complex	EC:3.6.1.15			Nucleoside-triphosphate phosphatase
PSIISO0079111	Cluster 1			2.3	1.29	2.45	1.41	0.13	0.93	0.13	0.13	0.07	0	0	0.03	0	0	0	0	0	0	0.84	0.41	0.1	0.24	0	0.01	-1.38	-3.11	-4.48	-7.82	0.18	-7.64	0.707	0.087	0	1	1	1	D -box ATP-dependent RNA helicase D 10	0	91	F:GO:0005524; F:GO:0003723; F:GO:0003724; P:GO:0010093; C:GO:0016021; C:GO:0005829; C:GO:0005654; P:GO:0006401	F:ATP binding; F:RNA binding; F:RNA helicase activity; P:specification of floral organ identity; C:integral component of membrane; C:cytosol; C:nucleoplasm; P:RNA catabolic process	EC:3.6.1.15			Nucleoside-triphosphate phosphatase
PPNISO0077839	Cluster 3	Cluster 5	Cluster 2	3.19	0.3	3.73	0	0.02	0.03	0	0.04	0.09	6.84	0.88	2.34	0.02	0.07	0.11	0.06	0.15	0.25	0.97	0.01	0.06	2.32	0.79	0.9	-6.64	0.87	-5.75	-5.19	0.85	-4.33	0	1	0	0	0.825	0	DNA helicase	0	64.25	F:GO:0003677; F:GO:0005524; P:GO:0006270; F:GO:0003678; P:GO:0032508; C:GO:0000347; C:GO:0042555	F:DNA binding; F:ATP binding; P:DNA replication initiation; F:DNA helicase activity; P:DNA duplex unwinding; C:THO complex; C:MCM complex	EC:3.6.1.15			Nucleoside-triphosphate phosphatase
PSIISO0080045	Cluster 3			2.27	1.26	1.67	0.2	0.14	0.13	0.07	0.32	0.26	0	0	0	0	0	0	0	0	0	0.75	0.14	0.17	0.01	0	0.01	-3.23	-0.01	-3.22	0.17	0.18	0.36	0.009	1	0.006	1	1	1	ribosome biogenesis BMS1 homolog	1.89e-79	69.6	F:GO:0005525; P:GO:0000462; F:GO:0003924; F:GO:0034511; P:GO:0000479; C:GO:0030686	F:GTP binding; P:maturation of SSU-rRNA from tricistronic rRNA transcript (SSU-rRNA, 5.8S rRNA, LSU-rRNA); F:GTPase activity; F:U3 snoRNA binding; P:endonucleolytic cleavage of tricistronic rRNA transcript (SSU-rRNA, 5.8S rRNA, LSU-rRNA); C:90S preribosome	EC:3.6.1.15			Nucleoside-triphosphate phosphatase
PSIISO0086222	Cluster 3			6.17	1.37	5.51	0.03	0.46	0.03	0.08	0.13	0.12	0	0	0	0	0	0	0	0	0	1.67	0.18	0.11	0.01	0	0.01	-3.7	-1.75	-5.43	0.17	0.18	0.36	0.082	1	0	1	1	1	Kinesin	0	73.1	F:GO:0005524; F:GO:0003777; P:GO:0007018; C:GO:0005874; F:GO:0008017	F:ATP binding; F:microtubule motor activity; P:microtubule-based movement; C:microtubule; F:microtubule binding	EC:3.6.1.15			Nucleoside-triphosphate phosphatase
PPRISO0016506	Cluster 5			5.85	0	30.06	19.91	5.93	31.84	1.94	0.19	0	0.15	0.53	0.79	0.98	1.05	1.04	2.16	4.36	1.8	2.2	3.85	0.29	1.22	1.75	2.3	0.84	-5.1	-4.26	1.14	1.25	2.39	1	0.006	0.208	0.391	0.173	0.014	sister-chromatid cohesion 3	8.72e-89	91.18	P:GO:0051455; C:GO:0005634; P:GO:0006281; F:GO:0003678; P:GO:0032508; P:GO:0000723; C:GO:0005694; P:GO:0051754	P:attachment of spindle microtubules to kinetochore involved in homologous chromosome segregation; C:nucleus; P:DNA repair; F:DNA helicase activity; P:DNA duplex unwinding; P:telomere maintenance; C:chromosome; P:meiotic sister chromatid cohesion, centromeric	EC:3.6.1.15			Nucleoside-triphosphate phosphatase
PPRISO0090050	Cluster 5			3.15	13.23	0	24.4	9.23	1.13	0.5	0	0.19	0	0	0	0	0	0	0	0	0	1.71	2.81	0.13	0.01	0	0.01	0.91	-6.21	-5.3	0.17	0.18	0.36	1	0.001	0.077	1	1	1	YTH domain	0	81.1	F:GO:0003676; F:GO:0005524; F:GO:0004386	F:nucleic acid binding; F:ATP binding; F:helicase activity	EC:3.6.1.15			Nucleoside-triphosphate phosphatase
PSIISO0077746	Cluster 6			1.04	0.42	1.75	4.3	2.32	2.9	18.28	9.72	8.18	0	0	0	0	0	0	0	0	0	0.47	1.59	2.99	0.01	0	0.01	1.84	1.44	3.29	0.17	0.18	0.36	0.267	0.563	0	1	1	1	ribosome biogenesis BMS1 homolog	9.17e-104	81.2	F:GO:0005525; C:GO:0005634; P:GO:0000462; F:GO:0003924; F:GO:0034511; P:GO:0000479; C:GO:0030686	F:GTP binding; C:nucleus; P:maturation of SSU-rRNA from tricistronic rRNA transcript (SSU-rRNA, 5.8S rRNA, LSU-rRNA); F:GTPase activity; F:U3 snoRNA binding; P:endonucleolytic cleavage of tricistronic rRNA transcript (SSU-rRNA, 5.8S rRNA, LSU-rRNA); C:90S preribosome	EC:3.6.1.15			Nucleoside-triphosphate phosphatase
PPRISO0044163	Cluster 7			0.49	1.12	0.64	0.27	0.02	0.19	1.71	6.08	6.38	0	0	0	0	0	0	0	0	0	0.39	0.11	1.66	0.01	0	0.01	-2.54	4.78	2.26	0.17	0.18	0.36	0.312	0.003	0.172	1	1	1	ribosome biogenesis BMS1 homolog	6.57e-58	71.75	F:GO:0005525; P:GO:0000462; P:GO:0006913; F:GO:0003924; F:GO:0034511; P:GO:0000479; C:GO:0030686; P:GO:0006886	F:GTP binding; P:maturation of SSU-rRNA from tricistronic rRNA transcript (SSU-rRNA, 5.8S rRNA, LSU-rRNA); P:nucleocytoplasmic transport; F:GTPase activity; F:U3 snoRNA binding; P:endonucleolytic cleavage of tricistronic rRNA transcript (SSU-rRNA, 5.8S rRNA, LSU-rRNA); C:90S preribosome; P:intracellular protein transport	EC:3.6.1.15			Nucleoside-triphosphate phosphatase
PSIISO0069241	Cluster 7			1.51	0.22	1.38	0	0	0	1.05	0.9	1.46	0	0	0	0	0	0	0	0	0	0.44	0	0.52	0.01	0	0.01	-13.73	13.75	0.03	0.17	0.18	0.36	0	0	1	1	1	1	ribosome biogenesis BMS1 homolog	1.52e-59	73.25	F:GO:0005525; P:GO:0000462; F:GO:0003924; F:GO:0034511; P:GO:0000479; C:GO:0030686	F:GTP binding; P:maturation of SSU-rRNA from tricistronic rRNA transcript (SSU-rRNA, 5.8S rRNA, LSU-rRNA); F:GTPase activity; F:U3 snoRNA binding; P:endonucleolytic cleavage of tricistronic rRNA transcript (SSU-rRNA, 5.8S rRNA, LSU-rRNA); C:90S preribosome	EC:3.6.1.15			Nucleoside-triphosphate phosphatase
PORISO0083591	Cluster 3			0.53	0.15	0.33	0	0.06	0	0	0	0	34.12	39.89	39.64	29.1	29.79	21.47	39.57	41.17	35.72	0.16	0.02	0	5.61	5.13	5.49	-3.01	-9.39	-12.37	-0.38	0.38	0	0.349	1	0	0.914	0.884	1	dynamin-related 5A	0	56.85	F:GO:0005525; F:GO:0017111	F:GTP binding; F:nucleoside-triphosphatase activity	EC:3.6.1.15			Nucleoside-triphosphate phosphatase
PPNISO0018275	Cluster 3			3.03	0.39	2	0.08	0.14	0.03	0.21	0.11	0.09	90.91	35.39	44.73	51.98	68.79	38.7	44.44	35.53	62.49	0.74	0.09	0.12	6.07	6.05	5.74	-3.76	-0.13	-3.88	0.09	-0.33	-0.23	0.046	1	0.005	1	1	1	Tubulin beta chain	0	87.15	F:GO:0005525; C:GO:0005737; F:GO:0016491; P:GO:0006164; F:GO:0003924; C:GO:0016021; F:GO:0005200; C:GO:0005874; P:GO:0007017	F:GTP binding; C:cytoplasm; F:oxidoreductase activity; P:purine nucleotide biosynthetic process; F:GTPase activity; C:integral component of membrane; F:structural constituent of cytoskeleton; C:microtubule; P:microtubule-based process	EC:3.6.1.15			Nucleoside-triphosphate phosphatase
PPNISO0059502	Cluster 1			0.57	0.26	0.95	0	0	0.29	0	0	0	21.95	17.2	19.49	21.23	40.54	25.34	41.11	53.15	20.53	0.28	0.06	0	4.68	5.2	5.38	-2.77	-9.49	-12.25	0.72	0.26	0.98	0.418	0.942	0.001	0.265	1	0.156	Elongation factor 1-alpha	7.99e-66	95.7	F:GO:0005525; F:GO:0003746; C:GO:0005737; F:GO:0003924; P:GO:0006414	F:GTP binding; F:translation elongation factor activity; C:cytoplasm; F:GTPase activity; P:translational elongation	EC:3.6.1.15			Nucleoside-triphosphate phosphatase
PPNISO0113291	Cluster 3	Cluster 8	Cluster 2	0.45	0.04	0.73	0	0	0.01	0.03	0	0.03	8.17	0.81	2.95	0.29	0.3	0.29	0.2	0.2	0.41	0.17	0	0.02	2.45	1.15	1.01	-6.68	2.37	-4.31	-3.4	-0.34	-3.74	0.008	1	0.026	0	1	0	kinesin KIN-4C	0	74.85	F:GO:0005524; F:GO:0003777; P:GO:0007018; F:GO:0008017	F:ATP binding; F:microtubule motor activity; P:microtubule-based movement; F:microtubule binding	EC:3.6.1.15			Nucleoside-triphosphate phosphatase
PPRISO0074007	Cluster 3	Cluster 5	Cluster 2	14.99	0.79	21.13	0.49	0.37	0.39	0.09	0.18	0.09	1.66	0.19	0.34	0.04	0.05	0.02	0.12	0.02	0.08	2.69	0.31	0.11	1.28	0.71	0.79	-4.46	-2.3	-6.74	-3.98	0.84	-3.13	0.001	0.334	0	0.001	1	0.009	ATP-dependent DNA helicase DDM1	0	77.35	P:GO:0009294; P:GO:0032197; P:GO:0090241; P:GO:0006344; C:GO:0000786; F:GO:0004003; P:GO:0006346; F:GO:0003677; F:GO:0005524; P:GO:0006349; P:GO:0044030; P:GO:0051574; P:GO:0032508; F:GO:0016740	P:DNA mediated transformation; P:transposition, RNA-mediated; P:negative regulation of histone H4 acetylation; P:maintenance of chromatin silencing; C:nucleosome; F:ATP-dependent DNA helicase activity; P:methylation-dependent chromatin silencing; F:DNA binding; F:ATP binding; P:regulation of gene expression by genetic imprinting; P:regulation of DNA methylation; P:positive regulation of histone H…	EC:3.6.1.3; EC:3.6.1.15			Adenosinetriphosphatase; Nucleoside-triphosphate phosphatase
PORISO0048304	Cluster 3	Cluster 8	Cluster 2	45.38	14.24	41.26	1.29	1.64	0.78	0.44	7.57	19.69	54.64	16.11	17.45	1.26	5.62	0.87	1.18	1.43	0.38	4.74	0.83	2.18	5.03	2.23	1.53	-4.27	2.29	-1.95	-3.4	-1.34	-4.73	0	0.553	0.351	0	0.244	0	Sieve element occlusion	0	67.71
PPNISO0017204		Cluster 5		69.28	34.25	56.61	1	9.77	0.5	0.65	7.8	16.05	70.08	19.06	20.05	0.65	1.13	0.18	1.32	1.14	0.21	5.48	1.54	2.12	5.29	1.39	1.46	-2.97	0.08	-2.87	-5.68	0.46	-5.21	0.203	1	0.039	0	1	0	Tubulin alpha chain	0	86.2	F:GO:0005525; C:GO:0005737; F:GO:0003924; F:GO:0005200; C:GO:0005874; P:GO:0007017	F:GTP binding; C:cytoplasm; F:GTPase activity; F:structural constituent of cytoskeleton; C:microtubule; P:microtubule-based process	EC:3.6.1.15			Nucleoside-triphosphate phosphatase
PPNISO0077392		Cluster 5		7.41	1.72	8.13	1.02	0.66	1.33	1.09	0.83	0.94	8.67	1.03	2.19	0.15	0.07	0.05	0.09	0.13	0.36	2.04	0.56	0.46	2.43	0.85	0.93	-2.27	-0.49	-2.74	-5.17	0.92	-4.24	0.089	1	0.01	0	0.761	0	DNA helicase	0	65.55	C:GO:0005634; F:GO:0003677; F:GO:0005524; P:GO:0006270; F:GO:0003678; P:GO:0032508; C:GO:0042555	C:nucleus; F:DNA binding; F:ATP binding; P:DNA replication initiation; F:DNA helicase activity; P:DNA duplex unwinding; C:MCM complex	EC:3.6.1.15	map00941, map00940, map00945	K00588	Nucleoside-triphosphate phosphatase
PPNISO0079363		Cluster 6		0.97	0.73	0.71	0.21	0.59	0.18	0.28	0.67	0.71	0.2	0.12	0.07	0.05	0.06	0	0.24	0.25	0.48	0.4	0.28	0.31	0.88	0.5	1.06	-0.77	-0.06	-0.8	-1.76	3.11	1.36	1	1	0.958	0.146	0	0.222	Kinesin	0	65.5	F:GO:0005524; F:GO:0003777; P:GO:0007018; C:GO:0005874; F:GO:0008017	F:ATP binding; F:microtubule motor activity; P:microtubule-based movement; C:microtubule; F:microtubule binding	EC:3.6.1.15			Nucleoside-triphosphate phosphatase
PPNISO0099347		Cluster 8		4.59	1.29	5.04	0.76	0.47	0.76	0.73	0.6	0.61	8.89	1.5	3.02	0.51	0.7	0.2	0.38	0.43	0.81	1.46	0.42	0.34	2.64	1.27	1.22	-2.19	-0.48	-2.66	-3.07	0.13	-2.94	0.112	1	0.014	0	1	0	DNA helicase	0	78	C:GO:0005634; F:GO:0003677; F:GO:0005524; P:GO:0006270; F:GO:0003678; P:GO:0032508; C:GO:0042555	C:nucleus; F:DNA binding; F:ATP binding; P:DNA replication initiation; F:DNA helicase activity; P:DNA duplex unwinding; C:MCM complex	EC:3.6.1.15			Nucleoside-triphosphate phosphatase
PPRISO0048300		Cluster 2		9.84	3.12	11.27	6.34	1.21	7.83	6.31	8.75	6.95	0	0.29	0.29	0.04	0	0.03	0.4	0.21	0.36	2.6	1.92	2.34	0.71	0.48	1.06	-0.65	0.33	-0.3	-2.79	3.34	0.55	1	1	1	0.118	0.001	1	eukaryotic translation initiation factor 5B-like	0	79.85	F:GO:0005525; F:GO:0003743; F:GO:0003746; F:GO:0003924; P:GO:0006413; P:GO:0006414; C:GO:0005622	F:GTP binding; F:translation initiation factor activity; F:translation elongation factor activity; F:GTPase activity; P:translational initiation; P:translational elongation; C:intracellular	EC:3.6.1.15			Nucleoside-triphosphate phosphatase
PPRISO0053321		Cluster 8		13.32	11.23	12.83	15.98	25.52	12.15	17.21	10.68	10.63	0.31	0.36	0.4	0.05	0	0.06	0.06	0	0	3.42	3.89	3.14	1.11	0.53	0.26	0.93	-1.24	-0.3	-2.9	-1.42	-4.33	1	0.908	1	0.035	1	0.007	eukaryotic initiation factor 4A-3	4.17e-42	89.2	F:GO:0003743; F:GO:0005524; C:GO:0016021; F:GO:0004386; P:GO:0006413	F:translation initiation factor activity; F:ATP binding; C:integral component of membrane; F:helicase activity; P:translational initiation	EC:3.6.1.15			Nucleoside-triphosphate phosphatase
PPRISO0097774		Cluster 8		51.1	0.86	6.84	5.62	0.39	5.48	6.13	0.22	0.06	1.45	0.4	0	0.3	0	0	0	0	0	2.74	1.46	0.75	0.96	0.37	0.01	-2.33	-1.09	-3.43	-2.43	-10.92	-13.34	0.453	1	0.186	0.596	0.107	0.001	elongation factor 2	0	75.9	F:GO:0005525; F:GO:0003746; F:GO:0003924; F:GO:0005509; P:GO:0006508; C:GO:0005576; P:GO:0006414; P:GO:0030500; P:GO:0031214	F:GTP binding; F:translation elongation factor activity; F:GTPase activity; F:calcium ion binding; P:proteolysis; C:extracellular region; P:translational elongation; P:regulation of bone mineralization; P:biomineral tissue development	EC:3.6.1.15	map00980, map00983, map00982	K00799	Nucleoside-triphosphate phosphatase
PSIISO0054344		Cluster 3		6.65	3.3	4.29	7.24	13.29	4.3	3.38	10.74	9.74	0	0	0	0.03	0.09	0.09	0.02	0.08	1.17	1.94	2.74	2.33	0.01	0.8	1.04	1.32	-0.82	0.53	10.52	2.27	12.8	0.735	1	1	0.038	0.36	0.005	eukaryotic initiation factor 4A-15-like	0	94.7	C:GO:0005634; F:GO:0003677; F:GO:0003743; F:GO:0005524; F:GO:0004386; C:GO:0000786; P:GO:0006413; P:GO:0006334	C:nucleus; F:DNA binding; F:translation initiation factor activity; F:ATP binding; F:helicase activity; C:nucleosome; P:translational initiation; P:nucleosome assembly	EC:3.6.1.15			Nucleoside-triphosphate phosphatase
PORISO0046833		Cluster 7		0.06	0	0	0	0.01	0	0	0.05	0	13.95	6.29	6.99	7.08	9.09	4.54	0.85	1.57	1.43	0	0	0.03	3.6	3.45	1.71	-1.1	0.83	-0.23	-0.22	-2.54	-2.75	1	1	1	1	0	0	ribosome biogenesis BMS1 homolog	1.87e-93	68.95	F:GO:0005525; P:GO:0000462; F:GO:0003924; F:GO:0034511; P:GO:0000479; C:GO:0030686	F:GTP binding; P:maturation of SSU-rRNA from tricistronic rRNA transcript (SSU-rRNA, 5.8S rRNA, LSU-rRNA); F:GTPase activity; F:U3 snoRNA binding; P:endonucleolytic cleavage of tricistronic rRNA transcript (SSU-rRNA, 5.8S rRNA, LSU-rRNA); C:90S preribosome	EC:3.6.1.15			Nucleoside-triphosphate phosphatase
PORISO0073934		Cluster 3		0.36	0.01	0.18	0	0.15	0	0	0	0.05	12.01	4.33	3.87	93.74	102.62	42.87	45.57	17.5	170.1	0.07	0.06	0.02	3.18	6.58	5.93	-0.74	-2.87	-3.57	3.75	-0.22	3.54	1	1	0.229	0	1	0	Elongation factor 1-alpha	0	90.65	F:GO:0005525; F:GO:0003746; C:GO:0005737; F:GO:0003924; P:GO:0006414	F:GTP binding; F:translation elongation factor activity; C:cytoplasm; F:GTPase activity; P:translational elongation	EC:3.6.1.15			Nucleoside-triphosphate phosphatase
PORISO0079618		Cluster 5		0.75	0	0.52	0	0	0	0.02	0.04	0.04	11.54	1.01	3.43	0.09	0.03	0	0.14	0.24	0.53	0.17	0	0.05	2.68	0.5	1.03	-12.66	9.01	-3.64	-6.92	2.91	-4	0.061	0.907	0.184	0	0.01	0	Kinesin	0	71.05	F:GO:0000166; C:GO:0015630; C:GO:0044430; C:GO:0016020; F:GO:0017111; P:GO:0009987	F:nucleotide binding; C:microtubule cytoskeleton; C:cytoskeletal part; C:membrane; F:nucleoside-triphosphatase activity; P:cellular process	EC:3.6.1.15			Nucleoside-triphosphate phosphatase
PORISO0082245		Cluster 7		0	0	0	0	0	0	0	0	0	5.67	0.66	1.48	1.21	1.51	0.61	0.54	0.26	0.51	0	0	0	2.06	1.75	1.14	-0.01	0.04	0.03	-0.98	-1.47	-2.44	1	1	1	0.459	0.019	0.004	Kinesin	0	74.05	F:GO:0005524; F:GO:0003777; P:GO:0007018; C:GO:0005874; F:GO:0008017	F:ATP binding; F:microtubule motor activity; P:microtubule-based movement; C:microtubule; F:microtubule binding	EC:3.6.1.15			Nucleoside-triphosphate phosphatase
PORISO0089759		Cluster 6		0	0	0	0	0	0	0	0	0	2.2	1.47	1.68	0.45	0.6	0	1.98	2.14	2.16	0	0	0	1.98	0.84	2.09	-0.01	0.04	0.03	-2.4	2.64	0.25	1	1	1	0.018	0.006	1	sister-chromatid cohesion 3	0	76.18	C:GO:0043229; P:GO:0006281; F:GO:0003678; P:GO:0032508; P:GO:0045132; P:GO:0000723	C:intracellular organelle; P:DNA repair; F:DNA helicase activity; P:DNA duplex unwinding; P:meiotic chromosome segregation; P:telomere maintenance	EC:3.6.1.15			Nucleoside-triphosphate phosphatase
PORISO0093406		Cluster 1		0.33	0.05	0.65	0.08	0.09	0.03	0.07	0.01	0.07	6.48	0.73	1.98	5.22	5	8.61	1.48	1.27	0.91	0.14	0.07	0.06	2.21	3.33	1.68	-1.72	-1.16	-2.87	1.48	-2.64	-1.16	0.835	1	0.13	0.102	0	0.358	SWI SNF-related matrix-associated actin-dependent regulator of chromatin subfamily A member 3-like 1	0	63.55	F:GO:0003676; F:GO:0005524; F:GO:0008270; P:GO:0000724; F:GO:0004386; F:GO:0016740	F:nucleic acid binding; F:ATP binding; F:zinc ion binding; P:double-strand break repair via homologous recombination; F:helicase activity; F:transferase activity	EC:3.6.1.15			Nucleoside-triphosphate phosphatase
PORISO0097863		Cluster 1		0	0.04	0	0	0.02	0.03	0	0	0	1.43	0.94	1.8	4.92	6.86	4.66	0.72	0.6	1.77	0.02	0.01	0	1.79	3.21	1.53	-0.01	-8.78	-8.78	2.14	-2.63	-0.48	1	1	0.883	0	0	1	signal recognition particle receptor subunit alpha	0	70.15	F:GO:0005525; P:GO:0006614; F:GO:0003924; C:GO:0005785; F:GO:0005047	F:GTP binding; P:SRP-dependent cotranslational protein targeting to membrane; F:GTPase activity; C:signal recognition particle receptor complex; F:signal recognition particle binding	EC:3.6.1.15			Nucleoside-triphosphate phosphatase
PPNISO0001744		Cluster 6		0	0	0.01	0	0.07	0	0	0	0	13.16	43.37	31.48	0.02	4.84	0	54.42	63.47	26.31	0	0.02	0	5.1	1.15	5.71	4.91	-8	-3.05	-4.43	5.02	0.59	1	1	1	0.007	0.001	1	Tubulin alpha chain	8.52e-73	95.15	F:GO:0005525; C:GO:0005737; F:GO:0003924; C:GO:0016021; F:GO:0005200; C:GO:0005874; P:GO:0007017	F:GTP binding; C:cytoplasm; F:GTPase activity; C:integral component of membrane; F:structural constituent of cytoskeleton; C:microtubule; P:microtubule-based process	EC:3.6.1.15			Nucleoside-triphosphate phosphatase
PPNISO0003012		Cluster 6		0	0	0.12	0	0.24	0	0	0	0.05	24.8	19.36	17.58	1.5	0.05	0	17.35	5.05	3.17	0.01	0.1	0.02	4.75	0.89	3.28	2.22	-3.34	-1.08	-5.33	4.01	-1.31	1	1	1	0	0.003	0.184	Tubulin beta chain	1.69e-34	97.9	F:GO:0003676; F:GO:0005525; C:GO:0005737; F:GO:0003924; C:GO:0016021; F:GO:0005200; C:GO:0005874; P:GO:0007017	F:nucleic acid binding; F:GTP binding; C:cytoplasm; F:GTPase activity; C:integral component of membrane; F:structural constituent of cytoskeleton; C:microtubule; P:microtubule-based process	EC:3.6.1.15			Nucleoside-triphosphate phosphatase
PPNISO0006693		Cluster 6		0	0	0	0	0	0	0	0	0	0.62	1.07	0.82	0.36	0.36	0	1.25	1.83	1.39	0	0	0	1.49	0.76	1.82	-0.01	0.04	0.03	-1.96	2.66	0.72	1	1	1	0.115	0.002	0.982	07g36420D (Fragment)	3.51e-14	84.54	F:GO:0005524; F:GO:0003777; P:GO:0007018; C:GO:0005874; F:GO:0008017	F:ATP binding; F:microtubule motor activity; P:microtubule-based movement; C:microtubule; F:microtubule binding	EC:3.6.1.15			Nucleoside-triphosphate phosphatase
PPNISO0016202		Cluster 6		0	0	0.04	0	0	0	0	0	0	22.49	8.36	8.01	4.57	4.72	1.34	19.91	21.75	4.8	0	0	0	3.99	2.66	4.07	-6.75	0.04	-6.69	-1.74	2.11	0.37	1	1	1	0.003	0.003	1	Nuclear nucleolar GTPase 2	1.53e-11	70.74	F:GO:0035639; F:GO:0032550; F:GO:0017111; C:GO:0005730; F:GO:0032555	F:purine ribonucleoside triphosphate binding; F:purine ribonucleoside binding; F:nucleoside-triphosphatase activity; C:nucleolus; F:purine ribonucleotide binding	EC:3.6.1.15			Nucleoside-triphosphate phosphatase
PPNISO0018898		Cluster 8		0	0	0	0	0	0	0	0	0	16.11	2.51	6.02	1.91	1.21	2.01	1.33	1.05	2.96	0	0	0	3.29	2.12	1.9	-0.01	0.04	0.03	-1.89	-0.25	-2.14	1	1	1	0.017	1	0.008	DNA helicase	1.61e-120	65.65	F:GO:0003677; F:GO:0005524; P:GO:0006270; F:GO:0003678; P:GO:0010082; P:GO:0009793; P:GO:0032508; C:GO:0005829; C:GO:0000347; C:GO:0042555; P:GO:0042127	F:DNA binding; F:ATP binding; P:DNA replication initiation; F:DNA helicase activity; P:regulation of root meristem growth; P:embryo development ending in seed dormancy; P:DNA duplex unwinding; C:cytosol; C:THO complex; C:MCM complex; P:regulation of cell proliferation	EC:3.6.1.15			Nucleoside-triphosphate phosphatase
PPNISO0020900		Cluster 6		0	0	0	0	0	0	0	0	0.07	523.63	192.56	183.72	6.95	48.79	0	262.33	245.9	257.05	0	0	0.03	8.34	3.06	8.25	-0.01	7.01	6.99	-4.05	3.86	-0.18	1	1	1	0.008	0.01	1	Elongation factor 1-alpha	1.76e-81	89.85	F:GO:0005525; F:GO:0003746; C:GO:0005737; F:GO:0003924; P:GO:0006414	F:GTP binding; F:translation elongation factor activity; C:cytoplasm; F:GTPase activity; P:translational elongation	EC:3.6.1.15			Nucleoside-triphosphate phosphatase
PPNISO0021436		Cluster 4		0	0	0	0	0	0	0	0	0	3.86	1.86	0.77	0.71	2.64	2.07	8.76	23.18	3.97	0	0	0	2.03	2.11	3.69	-0.01	0.04	0.03	0.04	2.57	2.61	1	1	1	1	0.003	0.002	Tubulin alpha chain	0	90	F:GO:0005525; C:GO:0005737; F:GO:0003924; F:GO:0005200; C:GO:0005874; P:GO:0007017	F:GTP binding; C:cytoplasm; F:GTPase activity; F:structural constituent of cytoskeleton; C:microtubule; P:microtubule-based process	EC:3.6.1.15			Nucleoside-triphosphate phosphatase
PPNISO0023614		Cluster 6		0.23	0.09	0	0.59	0	0.41	0	0	0.14	24.83	10.51	11.59	2.51	1.35	1.58	9.52	12.05	16.4	0.06	0.19	0.05	4.3	2.16	3.99	1.41	-2.79	-1.36	-2.87	2.59	-0.27	1	0.954	1	0	0	1	Elongation factor 1-alpha	6.22e-172	89.15	F:GO:0005525; F:GO:0003746; C:GO:0005737; F:GO:0003924; P:GO:0006414	F:GTP binding; F:translation elongation factor activity; C:cytoplasm; F:GTPase activity; P:translational elongation	EC:3.6.1.15			Nucleoside-triphosphate phosphatase
PPNISO0024049		Cluster 5		0.04	0	0	0	0	0	0	0	0.07	26.65	3.18	29.71	1.16	1.04	2.12	4.3	2.13	4.63	0	0	0.03	4.31	1.98	2.57	-6.94	7.65	0.73	-3.42	1	-2.42	1	1	1	0	0.328	0.002	Tubulin alpha chain	0	83.9	F:GO:0005525; C:GO:0005737; F:GO:0003924; F:GO:0005200; C:GO:0005874; P:GO:0007017	F:GTP binding; C:cytoplasm; F:GTPase activity; F:structural constituent of cytoskeleton; C:microtubule; P:microtubule-based process	EC:3.6.1.15			Nucleoside-triphosphate phosphatase
PPNISO0043130		Cluster 5		0.22	0.1	0.47	0	0	0	0	0.03	0	347.1	34.82	150.9	11.55	17.35	16.78	37.31	23	30.2	0.12	0	0.02	7.28	4.39	5.13	-11.44	6.68	-4.74	-3.19	0.75	-2.45	0.036	1	0.038	0	0.287	0	Tubulin alpha chain	0	91.5	F:GO:0005525; C:GO:0005737; F:GO:0003924; F:GO:0005200; C:GO:0005874; P:GO:0007017	F:GTP binding; C:cytoplasm; F:GTPase activity; F:structural constituent of cytoskeleton; C:microtubule; P:microtubule-based process	EC:3.6.1.15			Nucleoside-triphosphate phosphatase
PPNISO0046363		Cluster 6		0.23	0.01	0.14	0.25	0	0.25	0	0	0.21	606.08	214.07	213.87	30.27	80.24	11.5	323.34	358.57	315.34	0.05	0.11	0.06	8.58	5.37	8.69	0.4	-1.23	-0.81	-3	3.03	0.03	1	1	1	0	0	1	Elongation factor 1-alpha	0	91.45	F:GO:0005525; F:GO:0003746; C:GO:0005737; F:GO:0003924; P:GO:0006414	F:GTP binding; F:translation elongation factor activity; C:cytoplasm; F:GTPase activity; P:translational elongation	EC:3.6.1.15			Nucleoside-triphosphate phosphatase
PPNISO0062338		Cluster 8		0	0	0	0	0	0	0	0	0	13.42	2.81	4.17	1.61	2.58	1.37	1.26	0.71	1.53	0	0	0	3.11	2.16	1.63	-0.01	0.04	0.03	-1.61	-0.84	-2.45	1	1	1	0.011	0.274	0	Kinesin	0	69.05	F:GO:0005524; F:GO:0003777; P:GO:0007018; C:GO:0005874; F:GO:0008017	F:ATP binding; F:microtubule motor activity; P:microtubule-based movement; C:microtubule; F:microtubule binding	EC:3.6.1.15			Nucleoside-triphosphate phosphatase
PPNISO0062520		Cluster 5		0	0	0	0	0	0	0	0	0	14.79	2.92	5.51	0.46	0.23	0.5	0.45	0.66	1.46	0	0	0	3.27	1.26	1.43	-0.01	0.04	0.03	-3.9	0.81	-3.09	1	1	1	0	0.749	0	DNA helicase	0	77.3	C:GO:0005634; F:GO:0003688; F:GO:0005524; P:GO:0006270; F:GO:0003678; P:GO:0032508; F:GO:0003682; C:GO:0042555	C:nucleus; F:DNA replication origin binding; F:ATP binding; P:DNA replication initiation; F:DNA helicase activity; P:DNA duplex unwinding; F:chromatin binding; C:MCM complex	EC:3.6.1.15			Nucleoside-triphosphate phosphatase
PPNISO0066321		Cluster 6		0.03	0.02	0.06	0.03	0.01	0	0	0.03	0.07	6.31	4.66	4.8	1.31	1.49	0.65	4.84	3.12	7.2	0.02	0.01	0.05	3.03	1.78	2.9	-1.18	0.85	-0.29	-2.09	1.99	-0.09	1	1	1	0	0	1	D -box ATP-dependent RNA helicase D 12-like	5.62e-114	87.95	F:GO:0003676; F:GO:0005524; C:GO:0030529; C:GO:0019013; F:GO:0004386	F:nucleic acid binding; F:ATP binding; C:intracellular ribonucleoprotein complex; C:viral nucleocapsid; F:helicase activity	EC:3.6.1.15			Nucleoside-triphosphate phosphatase
PPNISO0066439		Cluster 1		0.01	0	0.05	0	0	0	0	0	0	0.94	12.51	9.24	46.53	52.41	58.26	12.54	17.69	23.04	0	0	0	3.18	6.04	4.41	-8.14	0.04	-8.09	2.87	-1.8	1.07	1	1	0.975	0.001	0	0.684	DEAD-box ATP-dependent RNA helicase 7-like	0	76.2	C:GO:0005634; F:GO:0005524; F:GO:0003723; F:GO:0004386	C:nucleus; F:ATP binding; F:RNA binding; F:helicase activity	EC:3.6.1.15			Nucleoside-triphosphate phosphatase
PPNISO0067825		Cluster 8		0	0	0	0	0	0	0	0	0	3.87	1.62	1.22	0.12	0.38	0.11	0.1	0.12	0	0	0	0	2.09	1	0.58	-0.01	0.04	0.03	-3.31	-1.48	-4.78	1	1	1	0	0.315	0	DEAD-box ATP-dependent RNA helicase 57 (Fragment)	8.44e-51	73.29	F:GO:0003676; F:GO:0005524; F:GO:0004386	F:nucleic acid binding; F:ATP binding; F:helicase activity	EC:3.6.1.15			Nucleoside-triphosphate phosphatase
PPNISO0068073		Cluster 5		0.1	0	0.12	0	0	0	0	0	0.04	6.91	0.86	2.68	0.11	0.14	0	0.05	0.26	0.21	0.02	0	0.02	2.37	0.59	0.92	-10.04	7.64	-2.38	-5.26	1.11	-4.14	0.541	1	0.798	0	0.919	0	DNA helicase	0	66.05	F:GO:0003677; F:GO:0005524; P:GO:0006270; F:GO:0003678; C:GO:0005737; P:GO:0032508; C:GO:0000347; C:GO:0042555	F:DNA binding; F:ATP binding; P:DNA replication initiation; F:DNA helicase activity; C:cytoplasm; P:DNA duplex unwinding; C:THO complex; C:MCM complex	EC:3.6.1.15	map01130	K00850	Nucleoside-triphosphate phosphatase
PPNISO0071832		Cluster 5		0.69	0.07	1.06	0.05	0.02	0.25	0.08	0	0.04	6.57	0.58	0.94	0.09	0.06	0.06	0.13	0.17	0.38	0.26	0.07	0.03	1.98	0.82	0.97	-2.45	-1.67	-4.12	-4.87	1.46	-3.41	0.458	1	0.025	0	0.198	0.001	DNA helicase	0	67.95	F:GO:0003677; F:GO:0005524; P:GO:0006270; F:GO:0003678; C:GO:0005737; P:GO:0032508; C:GO:0000347; C:GO:0042555	F:DNA binding; F:ATP binding; P:DNA replication initiation; F:DNA helicase activity; C:cytoplasm; P:DNA duplex unwinding; C:THO complex; C:MCM complex	EC:3.6.1.15			Nucleoside-triphosphate phosphatase
PPNISO0075445		Cluster 8		0.23	4.59	0.24	1	3.41	0.25	0	0.28	0.12	6.17	7.92	16.82	4.35	0.9	5.94	1.72	0.73	0.77	0.87	1.04	0.12	3.76	2.67	1.57	0.15	-4.51	-4.34	-1.18	-2.16	-3.34	1	0.076	0.074	0.386	0.021	0	Tubulin alpha chain	0	91.85	F:GO:0005525; C:GO:0005737; F:GO:0003924; F:GO:0005200; C:GO:0005874; P:GO:0007017	F:GTP binding; C:cytoplasm; F:GTPase activity; F:structural constituent of cytoskeleton; C:microtubule; P:microtubule-based process	EC:3.6.1.15			Nucleoside-triphosphate phosphatase
PPNISO0087642		Cluster 8		0.07	0	0.02	0.02	0	0.01	0.05	0.06	0.07	9.28	2.74	3.45	0.35	1.43	0.59	1.64	0.84	0.45	0.01	0.01	0.07	2.88	1.52	1.5	-1.46	2.48	1.04	-2.49	0.19	-2.3	1	0.862	1	0	1	0	Calponin homology domain	0	72.4	F:GO:0005524; F:GO:0003777; F:GO:0016829; P:GO:0019752; P:GO:0007018; P:GO:0050896; C:GO:0005874; F:GO:0008017	F:ATP binding; F:microtubule motor activity; F:lyase activity; P:carboxylic acid metabolic process; P:microtubule-based movement; P:response to stimulus; C:microtubule; F:microtubule binding	EC:3.6.1.15			Nucleoside-triphosphate phosphatase
PPNISO0088565		Cluster 2		0	0	0.16	0	0	0	0	0.02	0	2.19	2.85	2.01	1.27	1.02	0.65	3.23	11.51	1.97	0.02	0	0.01	2.24	1.69	2.81	-10	6.68	-3.3	-1.18	2.47	1.3	0.756	1	0.788	0.05	0.001	0.281	Elongation factor mitochondrial	0	67.05	F:GO:0005525; F:GO:0003746; F:GO:0003924; C:GO:0005739; P:GO:0070125	F:GTP binding; F:translation elongation factor activity; F:GTPase activity; C:mitochondrion; P:mitochondrial translational elongation	EC:3.6.1.15			Nucleoside-triphosphate phosphatase
PPNISO0091311		Cluster 5		0	0	0.06	0	0	0	0	0	0	6.69	1.07	2.21	0.44	0.11	0.17	0.06	0.31	0.86	0	0	0	2.34	1.06	1.1	-8.64	0.04	-8.58	-3.5	0.57	-2.92	1	1	0.884	0	1	0.003	Polyadenylate-binding	0	91	F:GO:0003677; F:GO:0005524; P:GO:0006270; F:GO:0003678; F:GO:0003723; C:GO:0005737; P:GO:0032508; C:GO:0000347; C:GO:0042555	F:DNA binding; F:ATP binding; P:DNA replication initiation; F:DNA helicase activity; F:RNA binding; C:cytoplasm; P:DNA duplex unwinding; C:THO complex; C:MCM complex	EC:3.6.1.15			Nucleoside-triphosphate phosphatase
PPNISO0097114		Cluster 6		0	0	0	0	0	0	0	0	0	4.76	3.64	3.41	1.38	2.14	0.17	8.57	10.58	9.72	0	0	0	2.72	1.69	3.68	-0.01	0.04	0.03	-1.69	2.99	1.31	1	1	1	0.026	0	0.003	ROOT HAIR DEFECTIVE 3 homolog	0	77.8	C:GO:0005789; F:GO:0005525; F:GO:0003924; C:GO:0016021	C:endoplasmic reticulum membrane; F:GTP binding; F:GTPase activity; C:integral component of membrane	EC:3.6.1.15			Nucleoside-triphosphate phosphatase
PPNISO0101565		Cluster 8		0	0	0.02	0	0	0	0	0	0	4.46	1.49	2.24	0.31	0.5	0.26	0.37	0.49	0.69	0	0	0	2.28	1.2	1.21	-7.34	0.04	-7.28	-2.72	0.39	-2.33	1	1	1	0	1	0	DNA helicase	0	70.75	F:GO:0003677; F:GO:0005524; P:GO:0006270; F:GO:0003678; P:GO:0007275; P:GO:0032508; C:GO:0000347; C:GO:0042555	F:DNA binding; F:ATP binding; P:DNA replication initiation; F:DNA helicase activity; P:multicellular organism development; P:DNA duplex unwinding; C:THO complex; C:MCM complex	EC:3.6.1.15			Nucleoside-triphosphate phosphatase
PPNISO0101878		Cluster 5		0	0	0	0	0	0	0	0	0	1	0.89	0.7	0.28	0.15	0.11	0.2	0.32	0.62	0	0	0	1.49	0.99	1.1	-0.01	0.04	0.03	-2.15	0.93	-1.21	1	1	1	0	0.504	0.221	Tubulin alpha chain	0	79.2	F:GO:0005525; C:GO:0005737; F:GO:0003924; F:GO:0005200; C:GO:0005874; P:GO:0007017	F:GTP binding; C:cytoplasm; F:GTPase activity; F:structural constituent of cytoskeleton; C:microtubule; P:microtubule-based process	EC:3.6.1.15			Nucleoside-triphosphate phosphatase
PPNISO0104251		Cluster 7		0	0	0	0	0	0	0	0	0	5.42	0.5	1.12	1.19	1.47	0.26	0.51	0.2	0.15	0	0	0	1.92	1.61	1.02	-0.01	0.04	0.03	-1.07	-1.79	-2.85	1	1	1	0.523	0.043	0.003	Dynamin-related 5A	3.68e-23	84	P:GO:0015031; F:GO:0008234; F:GO:0004553; F:GO:0005525; P:GO:0005975; C:GO:0005737; F:GO:0000062; F:GO:0003924; P:GO:0006914; P:GO:0006508; P:GO:0006629; F:GO:0051536; P:GO:0016226	P:protein transport; F:cysteine-type peptidase activity; F:hydrolase activity, hydrolyzing O-glycosyl compounds; F:GTP binding; P:carbohydrate metabolic process; C:cytoplasm; F:fatty-acyl-CoA binding; F:GTPase activity; P:autophagy; P:proteolysis; P:lipid metabolic process; F:iron-sulfur cluster binding; P:iron-sulfur cluster assembly	EC:3.6.1.15			Nucleoside-triphosphate phosphatase
PPNISO0104807		Cluster 6		0	0	0.02	0	0	0	0	0	0	8.83	6.4	6.67	1.63	2.64	0.21	11.13	12.04	7.36	0	0	0	3.4	1.81	3.73	-6.75	0.04	-6.69	-2.3	2.81	0.51	1	1	1	0.001	0	0.794	DEAD-box ATP-dependent RNA helicase 20-like	3.49e-129	81.95	F:GO:0003676; F:GO:0005524; F:GO:0004386	F:nucleic acid binding; F:ATP binding; F:helicase activity	EC:3.6.1.15			Nucleoside-triphosphate phosphatase
PPNISO0106102		Cluster 6		0.02	0	0	0.04	0	0.02	0	0	0	2.91	2.14	2.14	0.62	0.99	0.16	4.07	4.43	2.66	0	0.02	0	2.24	1.34	2.61	1.5	-8.41	-6.88	-2	2.66	0.66	1	1	1	0.001	0	0.574	DEAD-box ATP-dependent RNA helicase 20-like	3.42e-107	84.8	F:GO:0003676; F:GO:0005524; F:GO:0004386	F:nucleic acid binding; F:ATP binding; F:helicase activity	EC:3.6.1.15			Nucleoside-triphosphate phosphatase
PORISO0048015		Cluster 1		0	0	0	0	0.01	0	0	0	0	0.16	0.03	1.35	12.95	21.69	10.49	2.15	1.57	10.17	0	0	0	1.14	4.35	2.57	6.82	-6.81	0.03	4.92	-1.9	3.02	1	1	1	0	0.01	0.033	kinesin KIN-4C	0	75.95	F:GO:0005524; F:GO:0003777; P:GO:0007018; F:GO:0008017	F:ATP binding; F:microtubule motor activity; P:microtubule-based movement; F:microtubule binding	EC:3.6.1.15			Nucleoside-triphosphate phosphatase
PORISO0080214		Cluster 1		0	0	0	0	0.02	0	0	0.06	0.02	0.1	0.09	0.27	0.77	0.73	0.75	0.19	0.34	0.7	0	0	0.04	0.91	1.55	1.12	8.15	0.49	8.66	2.42	-1.11	1.32	1	1	0.815	0.001	0.297	0.499	eukaryotic peptide chain release factor GTP-binding subunit	2.87e-172	87.15	F:GO:0005525; F:GO:0003747; F:GO:0003924; C:GO:0005829; P:GO:0002184; C:GO:0018444; P:GO:0000288	F:GTP binding; F:translation release factor activity; F:GTPase activity; C:cytosol; P:cytoplasmic translational termination; C:translation release factor complex; P:nuclear-transcribed mRNA catabolic process, deadenylation-dependent decay	EC:3.6.1.15			Nucleoside-triphosphate phosphatase
PORISO0086845		Cluster 1		0	0	0	0	0	0	0	0	0	0.62	0	0.23	2.79	4.11	1.87	0.99	0.03	0.1	0	0	0	0.75	2.55	1.02	-0.01	0.04	0.03	3.65	-3.11	0.53	1	1	1	0	0.003	1	ribosome biogenesis BMS1 homolog	9.08e-61	68.3	F:GO:0005525; P:GO:0000462; F:GO:0003924; F:GO:0034511; P:GO:0000479; C:GO:0030686	F:GTP binding; P:maturation of SSU-rRNA from tricistronic rRNA transcript (SSU-rRNA, 5.8S rRNA, LSU-rRNA); F:GTPase activity; F:U3 snoRNA binding; P:endonucleolytic cleavage of tricistronic rRNA transcript (SSU-rRNA, 5.8S rRNA, LSU-rRNA); C:90S preribosome	EC:3.6.1.15			Nucleoside-triphosphate phosphatase
PORISO0096637		Cluster 1		0	0	0.04	0.02	0	0	0	0	0	0.08	0.03	0.31	1	1.92	0.74	0.33	0.12	1.08	0	0.01	0	0.86	1.81	1.16	-0.94	-7.15	-8.04	3.16	-1.44	1.72	1	1	1	0	0.165	0.491	pre-rRNA-processing TSR1 homolog	0	66.4	F:GO:0005525; C:GO:0005634; P:GO:0000462; F:GO:0003924; F:GO:0034511; P:GO:0000479; C:GO:0030688	F:GTP binding; C:nucleus; P:maturation of SSU-rRNA from tricistronic rRNA transcript (SSU-rRNA, 5.8S rRNA, LSU-rRNA); F:GTPase activity; F:U3 snoRNA binding; P:endonucleolytic cleavage of tricistronic rRNA transcript (SSU-rRNA, 5.8S rRNA, LSU-rRNA); C:preribosome, small subunit precursor	EC:3.6.1.15			Nucleoside-triphosphate phosphatase
PPNISO0015769		Cluster 4		0	0	0	0	0	0	0	0	0	0.99	0.31	0.69	1.59	1.24	0.69	15.89	43.36	54.64	0	0	0	1.31	1.8	5.31	-0.01	0.04	0.03	0.99	4.89	5.89	1	1	1	0.287	0	0	AP2 ERF domain	1.04e-36	72.85	F:GO:0000287; F:GO:0005525; C:GO:0005634; F:GO:0003677; F:GO:0003700; P:GO:0006351; F:GO:0003924; P:GO:0006355	F:magnesium ion binding; F:GTP binding; C:nucleus; F:DNA binding; F:transcription factor activity, sequence-specific DNA binding; P:transcription, DNA-templated; F:GTPase activity; P:regulation of transcription, DNA-templated	EC:3.6.1.15			Nucleoside-triphosphate phosphatase
PPNISO0030327		Cluster 1		0.09	0	0	0	0	0	0	0	0	0	2.13	1.08	13	11.79	12.99	1.25	3.31	2.01	0.01	0	0	1.32	4.17	2.09	-8.22	0.04	-8.16	3.59	-2.71	0.88	1	1	1	0.001	0	1	DEAD-box ATP-dependent RNA helicase 7	4.56e-146	75.65	C:GO:0005634; F:GO:0005524; F:GO:0003723; F:GO:0004386	C:nucleus; F:ATP binding; F:RNA binding; F:helicase activity	EC:3.6.1.15			Nucleoside-triphosphate phosphatase
PPNISO0040773		Cluster 1		0	0	0	0	0	0	0	0	0	0.03	0.37	0.41	4.93	5.8	4.97	1.1	0.45	5.15	0	0	0	1	3.17	1.89	-0.01	0.04	0.03	4.32	-1.51	2.82	1	1	1	0	0.145	0.062	pre-mRNA-splicing factor ATP-dependent RNA helicase DEAH10	5.88e-79	75.35	F:GO:0005524; F:GO:0004386	F:ATP binding; F:helicase activity	EC:3.6.1.15			Nucleoside-triphosphate phosphatase
PPNISO0042114		Cluster 1		0	0.02	0	0	0	0	0.03	0	0	0	0	2.4	12.91	22.45	19.98	0.75	1.95	8.83	0.01	0	0.01	0.77	4.62	2.32	-6.66	6.75	0.05	4.64	-2.55	2.09	1	1	1	0.009	0.003	0.781	eukaryotic peptide chain release factor GTP-binding subunit	0	88.95	F:GO:0005525; F:GO:0003747; F:GO:0003924; C:GO:0005829; P:GO:0002184; C:GO:0018444; P:GO:0000288	F:GTP binding; F:translation release factor activity; F:GTPase activity; C:cytosol; P:cytoplasmic translational termination; C:translation release factor complex; P:nuclear-transcribed mRNA catabolic process, deadenylation-dependent decay	EC:3.6.1.15			Nucleoside-triphosphate phosphatase
PPNISO0064831		Cluster 1		0	0	0	0	0	0	0	0	0	0	0.07	0.54	3.37	7.5	7.26	0.45	0.55	4.46	0	0	0	0.69	3.27	1.72	-0.01	0.04	0.03	4.99	-2.06	2.94	1	1	1	0	0.048	0.143	Eukaryotic peptide chain release factor GTP-binding subunit	0	81.5	F:GO:0005525; F:GO:0003747; F:GO:0003924; C:GO:0005829; P:GO:0002184; C:GO:0018444; P:GO:0000288	F:GTP binding; F:translation release factor activity; F:GTPase activity; C:cytosol; P:cytoplasmic translational termination; C:translation release factor complex; P:nuclear-transcribed mRNA catabolic process, deadenylation-dependent decay	EC:3.6.1.15			Nucleoside-triphosphate phosphatase
PPNISO0070678		Cluster 3		0	0	0	0	0	0	0	0	0	0.47	0	0	1.94	3.18	0.55	0.94	2.57	9.66	0	0	0	0.39	2.06	2.48	-0.01	0.04	0.03	3.9	1.13	5.05	1	1	1	0.005	0.482	0	Elongation factor 1-alpha	0	90.8	F:GO:0005525; F:GO:0003746; C:GO:0005737; F:GO:0003924; P:GO:0006414	F:GTP binding; F:translation elongation factor activity; C:cytoplasm; F:GTPase activity; P:translational elongation	EC:3.6.1.15			Nucleoside-triphosphate phosphatase
PPNISO0106243		Cluster 1		0.04	0	0	0	0	0.08	0.06	0.05	0	2.18	0.36	1.1	5.43	6.26	6.35	0.96	0.52	2.66	0	0.02	0.04	1.6	3.32	1.67	1.01	0.35	1.36	2.64	-2.41	0.23	1	1	1	0	0	1	Signal recognition particle receptor subunit alpha	6.17e-53	78.4	F:GO:0005525; P:GO:0006614; F:GO:0003924; C:GO:0005785; F:GO:0005047	F:GTP binding; P:SRP-dependent cotranslational protein targeting to membrane; F:GTPase activity; C:signal recognition particle receptor complex; F:signal recognition particle binding	EC:3.6.1.15			Nucleoside-triphosphate phosphatase
PPNISO0030258		Cluster 4		0	0	0	0	0	0.95	0	0	5.17	0	0	0	0	0	0	1.04	0.61	2.12	0	0.15	0.66	0.01	0	1.64	11.24	2.56	13.79	0.17	13.46	13.65	0.506	1	0.105	1	0	0	Tubulin alpha chain	0	91.95	F:GO:0005525; C:GO:0005737; F:GO:0003924; F:GO:0005200; C:GO:0005874; P:GO:0007017	F:GTP binding; C:cytoplasm; F:GTPase activity; F:structural constituent of cytoskeleton; C:microtubule; P:microtubule-based process	EC:3.6.1.15			Nucleoside-triphosphate phosphatase
PPNISO0035145		Cluster 2		0	0	0	0	0.15	0	0	0	0	1.85	0.38	0.67	0.15	0.86	0	1.24	27.29	2.13	0	0.06	0	1.46	0.8	2.94	9.69	-9.69	0.03	-1.52	5.13	3.61	0.892	0.954	1	0.507	0.001	0.006	Elongation factor 1-alpha	0	81	F:GO:0005525; F:GO:0003746; C:GO:0005737; F:GO:0003924; P:GO:0006414	F:GTP binding; F:translation elongation factor activity; C:cytoplasm; F:GTPase activity; P:translational elongation	EC:3.6.1.15			Nucleoside-triphosphate phosphatase
PPRISO0012554	Cluster 1			11.19	15.1	21.3	1.06	7.46	1.16	1.3	1.58	1.28	0	0	0	0	0	0	0	0	0	3.73	1.51	0.6	0.01	0	0.01	-1.6	-2.26	-3.84	0.17	0.18	0.36	0.779	0.571	0	1	1	1	Elongation factor 2	1.03e-163	91.8	F:GO:0005525; P:GO:0016579; F:GO:0003746; F:GO:0003924; F:GO:0005509; C:GO:0005576; P:GO:0006414; C:GO:0005622; F:GO:0036459; P:GO:0006511; P:GO:0030500; P:GO:0031214	F:GTP binding; P:protein deubiquitination; F:translation elongation factor activity; F:GTPase activity; F:calcium ion binding; C:extracellular region; P:translational elongation; C:intracellular; F:thiol-dependent ubiquitinyl hydrolase activity; P:ubiquitin-dependent protein catabolic process; P:regulation of bone mineralization; P:biomineral tissue development	EC:3.6.1.15; EC:3.4.19.12			Nucleoside-triphosphate phosphatase; Ubiquitinyl hydrolase 1
PSIISO0083828	Cluster 5			40.99	15.63	14.65	41.05	5.85	30.46	4.3	3.73	2.96	0.56	0.54	1.29	0.49	0.64	0.77	1.11	0.89	1.76	4.2	4.18	1.42	1.44	1.46	1.68	0.05	-3.03	-2.96	-0.13	0.7	0.58	1	0.007	0	1	0.605	1	elongation factor 2	0	91.75	F:GO:0005525; P:GO:0016579; F:GO:0003746; F:GO:0003924; F:GO:0005509; C:GO:0005576; P:GO:0006414; C:GO:0005622; F:GO:0036459; P:GO:0006511; P:GO:0030500; P:GO:0031214	F:GTP binding; P:protein deubiquitination; F:translation elongation factor activity; F:GTPase activity; F:calcium ion binding; C:extracellular region; P:translational elongation; C:intracellular; F:thiol-dependent ubiquitinyl hydrolase activity; P:ubiquitin-dependent protein catabolic process; P:regulation of bone mineralization; P:biomineral tissue development	EC:3.6.1.15; EC:3.4.19.12			Nucleoside-triphosphate phosphatase; Ubiquitinyl hydrolase 1
PSIISO0098112	Cluster 1			48.38	14.65	108.18	4.14	34.64	6.34	17.44	5.3	3.92	0	0	0	0.01	0	0	0	0	0	5.26	3.06	2.35	0.01	0.18	0.01	-1.05	-1.85	-2.88	6.85	-6.51	0.36	1	0.744	0.007	1	1	1	elongation factor 2	0	91.6	F:GO:0005525; P:GO:0016579; F:GO:0003746; F:GO:0003924; F:GO:0005509; C:GO:0005576; P:GO:0006414; C:GO:0005622; F:GO:0036459; P:GO:0006511; P:GO:0030500; P:GO:0031214	F:GTP binding; P:protein deubiquitination; F:translation elongation factor activity; F:GTPase activity; F:calcium ion binding; C:extracellular region; P:translational elongation; C:intracellular; F:thiol-dependent ubiquitinyl hydrolase activity; P:ubiquitin-dependent protein catabolic process; P:regulation of bone mineralization; P:biomineral tissue development	EC:3.6.1.15; EC:3.4.19.12			Nucleoside-triphosphate phosphatase; Ubiquitinyl hydrolase 1
PSIISO0079499	Cluster 4			0.88	0.36	0.47	1.46	3.97	0.65	0.04	0	0	0	0	0	0	0	0	0	0	0	0.28	1.22	0.01	0.01	0	0.01	2.49	-8.35	-5.87	0.17	0.18	0.36	0.244	0	0	1	1	1	elongation factor 2	0	75.45	F:GO:0005525; P:GO:0016579; F:GO:0003746; F:GO:0046872; F:GO:0003924; P:GO:0006414; C:GO:0005622; F:GO:0036459; P:GO:0006511	F:GTP binding; P:protein deubiquitination; F:translation elongation factor activity; F:metal ion binding; F:GTPase activity; P:translational elongation; C:intracellular; F:thiol-dependent ubiquitinyl hydrolase activity; P:ubiquitin-dependent protein catabolic process	EC:3.6.1.15; EC:3.4.19.12			Nucleoside-triphosphate phosphatase; Ubiquitinyl hydrolase 1
PPNISO0079445		Cluster 3		0	0	0	0	0	0	0	0	0	1.19	0.99	0.31	3.9	5.51	2.44	3.95	8.28	6.82	0	0	0	1.44	2.83	3.15	-0.01	0.04	0.03	2.37	0.6	2.98	1	1	1	0	0.601	0	elongation factor 2	0	90.65	F:GO:0005525; P:GO:0016579; F:GO:0003746; F:GO:0003924; F:GO:0005509; C:GO:0005576; P:GO:0006414; C:GO:0005622; F:GO:0036459; P:GO:0006511; P:GO:0030500; P:GO:0031214	F:GTP binding; P:protein deubiquitination; F:translation elongation factor activity; F:GTPase activity; F:calcium ion binding; C:extracellular region; P:translational elongation; C:intracellular; F:thiol-dependent ubiquitinyl hydrolase activity; P:ubiquitin-dependent protein catabolic process; P:regulation of bone mineralization; P:biomineral tissue development	EC:3.6.1.15; EC:3.4.19.12			Nucleoside-triphosphate phosphatase; Ubiquitinyl hydrolase 1
PPNISO0108837		Cluster 1		0	0	0	0	0	0.01	0	0	0	0.29	0.34	1.51	2.65	3.03	1.34	0.65	0.75	0.24	0	0	0	1.35	2.34	1.24	6.51	-6.48	0.03	1.74	-2.16	-0.42	1	1	1	0.048	0	1	elongation factor 2	1.46e-99	87.55	F:GO:0005525; P:GO:0016579; F:GO:0003746; F:GO:0003924; F:GO:0005509; C:GO:0005576; P:GO:0006414; C:GO:0005622; F:GO:0036459; P:GO:0006511; P:GO:0030500; P:GO:0031214	F:GTP binding; P:protein deubiquitination; F:translation elongation factor activity; F:GTPase activity; F:calcium ion binding; C:extracellular region; P:translational elongation; C:intracellular; F:thiol-dependent ubiquitinyl hydrolase activity; P:ubiquitin-dependent protein catabolic process; P:regulation of bone mineralization; P:biomineral tissue development	EC:3.6.1.15; EC:3.4.19.12			Nucleoside-triphosphate phosphatase; Ubiquitinyl hydrolase 1
PPNISO0092493		Cluster 4		0.02	0	0	0	0	0	0	0	0	0	0	0	0	0.01	0	1.48	1.85	0.62	0	0	0	0.01	0.2	1.71	-7.12	0.04	-7.07	6.9	8.28	15.17	1	1	1	1	0	0	Ubiquitin carboxyl-terminal hydrolase 12	0	95.5	F:GO:0005525; P:GO:0016579; F:GO:0003924; F:GO:0036459; P:GO:0006511	F:GTP binding; P:protein deubiquitination; F:GTPase activity; F:thiol-dependent ubiquitinyl hydrolase activity; P:ubiquitin-dependent protein catabolic process	EC:3.6.1.15; EC:3.4.19.12			Nucleoside-triphosphate phosphatase; Ubiquitinyl hydrolase 1
PPNISO0092062		Cluster 8		0	0.02	0	0	0.09	0	0	0.03	0.01	8.16	11.42	17.49	4.39	2.53	11.43	3.36	2.5	2.37	0.01	0.03	0.03	4.04	3.16	2.33	2.44	-2.28	0.18	-0.67	-1.56	-2.23	1	1	1	0.92	0.078	0	ATP synthase subunit beta	3.82e-110	85.1	C:GO:0045261; F:GO:0005524; F:GO:0048038; P:GO:0015991; C:GO:0016021; F:GO:0008137; F:GO:0046961; P:GO:0055114; C:GO:0005886; P:GO:0015986; C:GO:0009535; F:GO:0046933	C:proton-transporting ATP synthase complex, catalytic core F(1); F:ATP binding; F:quinone binding; P:ATP hydrolysis coupled proton transport; C:integral component of membrane; F:NADH dehydrogenase (ubiquinone) activity; F:proton-transporting ATPase activity, rotational mechanism; P:oxidation-reduction process; C:plasma membrane; P:ATP synthesis coupled proton transport; C:chloroplast thylakoid me…	EC:3.6.1.3; EC:1.6.99.5; EC:1.6.99.3; EC:3.6.1.15; EC:1.6.5.3			Adenosinetriphosphatase; Acting on NADH or NADPH; NADH dehydrogenase; Nucleoside-triphosphate phosphatase; NADH:ubiquinone reductase (H(+)-translocating)
PPNISO0019217	Cluster 1			76.66	5.37	22.12	0.93	6.55	0.73	1.51	0.11	0.15	1580.13	1641.55	1436.73	577.98	647.71	580.74	774.23	497.64	537.72	4.22	1.39	0.28	10.8	9.74	9.68	-2.74	-3.37	-6.11	-1.21	-0.21	-1.42	0.299	0.343	0	0.008	1	0.001	Major intrinsic	8.05e-132	77.1	F:GO:0000166; F:GO:0016887; C:GO:0016021; P:GO:0006810; F:GO:0005215	F:nucleotide binding; F:ATPase activity; C:integral component of membrane; P:transport; F:transporter activity	EC:3.6.1.3; EC:3.6.1.15			Adenosinetriphosphatase; Nucleoside-triphosphate phosphatase
PPRISO0064098	Cluster 5			2.67	2.01	3.38	28.95	1.13	10.59	0.45	0	0	0	0	0	0	0	0	0	0	0	1.2	2.77	0.07	0.01	0	0.01	2.18	-6.75	-4.58	0.17	0.18	0.36	0.219	0.002	0.014	1	1	1	flotillin 4	1.43e-18	71.75	F:GO:0000166; F:GO:0016887; P:GO:0015992; C:GO:0016020; F:GO:0043167	F:nucleotide binding; F:ATPase activity; P:proton transport; C:membrane; F:ion binding	EC:3.6.1.3; EC:3.6.1.15			Adenosinetriphosphatase; Nucleoside-triphosphate phosphatase
PORISO0101349	Cluster 3	Cluster 5	Cluster 2	4.78	1.51	5.02	0.16	0.29	0.16	0.12	0.67	1.33	10.93	3.99	4.08	0.63	0.93	0.28	1.21	0.96	0.89	1.53	0.2	0.36	3.13	1.39	1.56	-3.66	1.13	-2.5	-3.23	0.68	-2.54	0.003	1	0.099	0	0.582	0	kinase domain	0	68.95	F:GO:0005524; C:GO:0016021; F:GO:0004672; P:GO:0006468	F:ATP binding; C:integral component of membrane; F:protein kinase activity; P:protein phosphorylation
PPRISO0084503	Cluster 3			3.74	0.54	5.57	0.07	0.09	0.12	0.05	0.92	1.21	0	0	0	0	0	0	0	0	0	1.28	0.09	0.36	0.01	0	0.01	-4.73	2.51	-2.19	0.17	0.18	0.36	0	0.521	0.322	1	1	1	AAA+ ATPase domain	0	61	F:GO:0003689; P:GO:0006261; C:GO:0005663	F:DNA clamp loader activity; P:DNA-dependent DNA replication; C:DNA replication factor C complex	EC:3.6.1.3; EC:3.6.1.15			Adenosinetriphosphatase; Nucleoside-triphosphate phosphatase
PPRISO0091631	Cluster 1			46.16	34.71	37.87	1.86	12.01	0.64	0.31	0.21	0.32	0.02	0	0	0.03	0	0	0	0.02	0	5.1	1.73	0.2	0.23	0.21	0.23	-2.28	-5.18	-7.44	1.14	-0.72	0.44	0.445	0.005	0	1	1	1	ABC transporter F family member 1	0	88.2	F:GO:0016887; F:GO:0005524; C:GO:0005886	F:ATPase activity; F:ATP binding; C:plasma membrane	EC:3.6.1.3; EC:3.6.1.15			Adenosinetriphosphatase; Nucleoside-triphosphate phosphatase
PPRISO0100614	Cluster 5			3.01	37.72	2.32	0.97	58.29	0.3	0.45	0.53	1.47	0	0	0	0	0	0	0	0.01	0.02	2.43	2.24	0.4	0.01	0	0.44	0.96	-5.75	-4.78	0.17	8	8.19	1	0.036	0.003	1	1	1	ATP synthase subunit alpha	0	85.8	C:GO:0045261; F:GO:0005524; P:GO:0015991; C:GO:0045263; C:GO:0016021; F:GO:0046961; P:GO:0015986; C:GO:0009535; F:GO:0046933	C:proton-transporting ATP synthase complex, catalytic core F(1); F:ATP binding; P:ATP hydrolysis coupled proton transport; C:proton-transporting ATP synthase complex, coupling factor F(o); C:integral component of membrane; F:proton-transporting ATPase activity, rotational mechanism; P:ATP synthesis coupled proton transport; C:chloroplast thylakoid membrane; F:proton-transporting ATP synthase acti…	EC:3.6.1.3; EC:3.6.1.15			Adenosinetriphosphatase; Nucleoside-triphosphate phosphatase
PSIISO0009860	Cluster 6			10.82	2.74	9.11	9.2	22.84	9.5	25.1	74.3	75.79	0	0	0	0	0	0	0	0	0	2.48	3.45	5.3	0.01	0	0.01	1.5	1.3	2.82	0.17	0.18	0.36	0.647	0.92	0.004	1	1	1	ABC transporter	8.56e-107	61.95	F:GO:0016887; F:GO:0005524; P:GO:0006810	F:ATPase activity; F:ATP binding; P:transport	EC:3.6.1.3; EC:3.6.1.15			Adenosinetriphosphatase; Nucleoside-triphosphate phosphatase
PSIISO0028638	Cluster 1			2697.25	1022.9	2132.71	455.06	784.27	199.42	103.88	371.93	476.67	0	0.05	0	0.09	0.1	0.4	0	0	0	10.24	8.25	7.72	0.27	1.03	0.01	-1.44	-1.37	-2.78	3.75	-10.53	-6.77	0.68	0.91	0.004	0.125	0.04	1	Major intrinsic	3.14e-140	75.9	F:GO:0005524; F:GO:0042626; P:GO:0055085; C:GO:0016021	F:ATP binding; F:ATPase activity, coupled to transmembrane movement of substances; P:transmembrane transport; C:integral component of membrane	EC:3.6.1.3; EC:3.6.1.15			Adenosinetriphosphatase; Nucleoside-triphosphate phosphatase
PSIISO0034437	Cluster 3			4606.58	3167.62	3220.69	356.48	2151.24	224.85	485	893.03	1270.4	0	0	0.04	0	0	0.1	0	0	0.05	11.08	8.51	9.37	0.25	0.33	0.25	-1.28	-1.06	-2.32	1.62	-1.73	-0.11	0.974	1	0.009	1	1	1	Major intrinsic	9.08e-143	76.55	F:GO:0000166; F:GO:0016887; C:GO:0016021; P:GO:0006810; F:GO:0005215	F:nucleotide binding; F:ATPase activity; C:integral component of membrane; P:transport; F:transporter activity	EC:3.6.1.3; EC:3.6.1.15			Adenosinetriphosphatase; Nucleoside-triphosphate phosphatase
PSIISO0058211	Cluster 1			1.16	7.44	41.05	0.1	2.44	0.18	0.51	0.28	0.22	0	0	0.03	0.12	0.13	0.02	0	0	0.02	2.85	0.75	0.22	0.24	0.82	0.23	-3.25	-2.6	-5.83	2.9	-4.02	-1.11	0.313	0.599	0	0.106	0.042	1	ABC transporter F family member 1	0	81.05	F:GO:0016887; F:GO:0005524; C:GO:0005886	F:ATPase activity; F:ATP binding; C:plasma membrane	EC:3.6.1.3; EC:3.6.1.15			Adenosinetriphosphatase; Nucleoside-triphosphate phosphatase
PSIISO0064521	Cluster 6			2.29	0.64	1.86	3.18	0.16	6.09	7.42	18.11	16.47	0	0	0	0	0	0	0	0	0	0.66	1.2	3.2	0.01	0	0.01	0.87	2.11	2.99	0.17	0.18	0.36	1	0.421	0.002	1	1	1	Multidrug resistance-associated 3 ( 3) abc-	0	65.55	F:GO:0000166; F:GO:0016887; F:GO:0016491; C:GO:0016020; P:GO:0006810	F:nucleotide binding; F:ATPase activity; F:oxidoreductase activity; C:membrane; P:transport	EC:3.6.1.3; EC:3.6.1.15			Adenosinetriphosphatase; Nucleoside-triphosphate phosphatase
PSIISO0064601	Cluster 6	Cluster 6	Cluster 8	9.4	3.32	10.32	26.04	0.63	40.78	61.39	41.34	30.68	0.1	0.11	0.06	0	0	0	0.04	0.06	0.06	2.56	3.24	5.01	0.84	0	0.77	1.43	0.89	2.32	-10.85	10.05	-0.78	0.817	1	0.006	0.004	0.055	1	ABC transporter	0	74.3	F:GO:0005524; F:GO:0042626; P:GO:0055085; C:GO:0016021; P:GO:0006950	F:ATP binding; F:ATPase activity, coupled to transmembrane movement of substances; P:transmembrane transport; C:integral component of membrane; P:response to stress	EC:3.6.1.3; EC:3.6.1.15			Adenosinetriphosphatase; Nucleoside-triphosphate phosphatase
PSIISO0065174	Cluster 1			14.99	8.43	1.63	1.8	3.86	3.27	1.39	0.99	0.7	0.02	0.05	0.03	0.04	0.03	0.02	0	0.05	0	2.47	1.55	0.48	0.72	0.69	0.26	-1.17	-2.24	-3.4	-0.07	-0.79	-0.86	0.944	0.273	0.005	1	1	1	WW domain	0	88.55	F:GO:0003676; F:GO:0005524; C:GO:0005739; P:GO:0010501; F:GO:0004004	F:nucleic acid binding; F:ATP binding; C:mitochondrion; P:RNA secondary structure unwinding; F:ATP-dependent RNA helicase activity	EC:3.6.1.3; EC:3.6.1.15			Adenosinetriphosphatase; Nucleoside-triphosphate phosphatase
PSIISO0068009	Cluster 3			0.72	2.63	13.29	0	0.54	0.08	0.13	0.16	0.19	0	0	0	0	0	0	0	0.02	0	1.75	0.2	0.14	0.01	0	0.23	-3.82	-1.47	-5.26	0.17	6.95	7.13	0.182	1	0	1	1	1	ABC transporter F family member 1	0	81.95	F:GO:0016887; F:GO:0005524; C:GO:0005886	F:ATPase activity; F:ATP binding; C:plasma membrane	EC:3.6.1.3; EC:3.6.1.15			Adenosinetriphosphatase; Nucleoside-triphosphate phosphatase
[truncated: 4,687 more rows]
